# Supplementary material for: Mblk-1/E93, an ecdysone related-transcription factor, targets synaptic plasticity-related genes in the honey bee mushroom bodies
Source: Sci Rep. 2022 Dec 9;12:21367. doi: 10.1038/s41598-022-23329-z (PMC9734179; doi:10.1038/s41598-022-23329-z)
Supplement: Supplementary file 1 — Supplementary Information 1. [file 41598_2022_23329_MOESM1_ESM.xlsx]

## Sheet: q-value_0.005
Adult-specific gene candidates identified using a peak calling q-value threshold of 0.005
gene=LOC107964061	product=cell wall integrity and stress response component 1
gene=LOC724238	product=paired box protein Pax-6
gene=LOC102655654	product=proton-coupled amino acid transporter-like protein CG1139
gene=LOC727399	product=protein numb
gene=LOC726298	product=putative transcription factor SOX-15
gene=LOC552206	product=putative ATP-dependent RNA helicase me31b
gene=LOC552187	product=leucine-rich repeat-containing protein 4
gene=LOC113219329	product=uncharacterized protein LOC113219329
gene=LOC725775	product=uncharacterized protein LOC725775
gene=LOC550645	product=max-binding protein MNT
gene=LOC107964213	product=phosphorylase b kinase gamma catalytic chain skeletal muscle/heart isoform
gene=LOC408609	product=coiled-coil domain-containing protein 93
gene=LOC726014	product=F-box only protein 33
gene=LOC552067	product=uncharacterized protein LOC552067
gene=LOC552039	product=uncharacterized protein LOC552039
gene=LOC726060	product=basigin
gene=LOC409733	product=transcriptional activator Myb
gene=LOC724540	product=probable galactose-1-phosphate uridylyltransferase
gene=LOC410696	product=protein madd-4
gene=LOC410689	product=ELAV-like protein
gene=LOC552096	product=cytosolic carboxypeptidase 6
gene=LOC410688	product=RNA-binding protein 5
gene=LOC408574	product=uncharacterized protein LOC408574
gene=LOC551791	product=TM2 domain-containing protein almondex
gene=LOC408575	product=DNA methyltransferase 1-associated protein 1
gene=LOC412777	product=sodium/potassium/calcium exchanger Nckx30C
gene=LOC726647	product=uncharacterized protein LOC726647
gene=LOC100576242	product=cilia- and flagella-associated protein 91
gene=LOC726708	product=F-box only protein 28
gene=LOC551725	product=importin-7
gene=LOC409225	product=NEDD8-conjugating enzyme Ubc12
gene=LOC409226	product=FAS-associated factor 1
gene=LOC408642	product=NAD kinase 2%2C mitochondrial
gene=LOC410779	product=neuroligin-2
gene=LOC100577882	product=uncharacterized protein LOC100577882
gene=LOC100577118	product=trace amine-associated receptor 9
gene=LOC727144	product=tether containing UBX domain for GLUT4
gene=ecd	product=protein SGT1 homolog ecdysoneless
gene=LOC724275	product=uncharacterized protein LOC724275
gene=LOC408688	product=Down syndrome cell adhesion molecule-like protein Dscam2
gene=LOC102653640	product=glutamate receptor 1
gene=LOC408686	product=sequestosome-1
gene=LOC410857	product=protein lethal(2)essential for life
gene=LOC724919	product=mitochondrial amidoxime reducing component 2
gene=Vamp7	product=vesicle-associated membrane protein 7
gene=LOC410820	product=proton channel OtopLc
gene=TpnI	product=troponin I
gene=LOC724299	product=peripheral-type benzodiazepine receptor-associated protein 1
gene=LOC724341	product=endoplasmic reticulum resident protein 29
gene=LOC412315	product=ran-specific GTPase-activating protein
gene=LOC409430	product=serine/threonine-protein phosphatase alpha-2 isoform
gene=LOC552311	product=T-box transcription factor TBX10
gene=LOC408649	product=trithorax group protein osa
gene=LOC410793	product=uncharacterized protein LOC410793
gene=LOC410792	product=TBC1 domain family member 22B
gene=LOC413787	product=tetratricopeptide repeat protein 39B
gene=LOC550691	product=putative inorganic phosphate cotransporter
gene=Cac	product=voltage-dependent calcium channel type A subunit alpha-1
gene=LOC411494	product=cyclin-dependent kinase 5 activator 1
gene=LOC102653966	product=transcriptional activator ptaB
gene=LOC725698	product=uncharacterized protein LOC725698
gene=LOC550808	product=WD repeat-containing protein 75
gene=LOC725474	product=polycomb group protein Pc
gene=LOC724885	product=zinc finger protein 395
gene=LOC408733	product=protein pinocchio
gene=LOC724886	product=uncharacterized protein LOC724886
gene=LOC551347	product=UPF0605 protein CG18335
gene=LOC113218640	product=protein bric-a-brac 1-like
gene=LOC113218618	product=protein tramtrack%2C beta isoform-like
gene=LOC410918	product=protein tramtrack alpha isoform
gene=LOC551124	product=frizzled-2
gene=LOC725167	product=uncharacterized protein LOC725167
gene=LOC724559	product=cell cycle checkpoint protein RAD17
gene=LOC107964134	product=mitotic-spindle organizing protein 2
gene=LOC100578706	product=uncharacterized protein LOC100578706
gene=LOC724737	product=trichohyalin
gene=LOC408725	product=protein sickie
gene=LOC409543	product=importin subunit alpha-7
gene=LOC100576476	product=uncharacterized protein LOC100576476
gene=LOC411023	product=cadherin-23
gene=LOC550811	product=protein timeless homolog
gene=LOC408794	product=ATP-dependent RNA helicase Ddx1
gene=LOC411009	product=dachshund homolog 2
gene=LOC100578879	product=protein CASC3
gene=LOC411006	product=endoplasmic reticulum lectin 1
gene=LOC102655740	product=mitochondrial import receptor subunit TOM40 homolog 1-like
gene=LOC724653	product=intraflagellar transport protein 43 homolog
gene=LOC724698	product=isthmin-1
gene=LOC107964328	product=bone morphogenetic protein 10
gene=LOC408789	product=uncharacterized protein LOC408789
gene=LOC410994	product=tubulin beta chain
gene=LOC408782	product=tubulin beta-1 chain
gene=LOC102654763	product=uncharacterized protein LOC102654763
gene=LOC410993	product=valacyclovir hydrolase
gene=LOC410992	product=ubiquitin-conjugating enzyme E2 C
gene=LOC726308	product=kxDL motif-containing protein CG10681
gene=LOC409143	product=venom serine protease 34
gene=LOC726602	product=centrosomal protein of 89 kDa
gene=LOC408769	product=excitatory amino acid transporter
gene=LOC408767	product=protein dachsous
gene=LOC100576603	product=uncharacterized protein LOC100576603
gene=LOC102656027	product=uncharacterized protein LOC102656027
gene=LOC406073	product=homeobox protein prospero
gene=LOC724432	product=ribosomal RNA processing protein 36 homolog
gene=LOC102655904	product=DNA-directed RNA polymerases I II and III subunit RPABC3
gene=LOC100578718	product=protein distal antenna
gene=LOC102654993	product=dynein regulatory complex subunit 7
gene=LOC726497	product=autophagy-related protein 2 homolog B
gene=LOC724926	product=DNA polymerase alpha subunit B
gene=Err	product=estrogen-related receptor
gene=LOC408859	product=pyrroline-5-carboxylate reductase 2
gene=LOC408862	product=prolyl 4-hydroxylase subunit alpha-1
gene=LOC411124	product=phosphoinositide 3-kinase adapter protein 1
gene=LOC412544	product=protein dopey-1 homolog
gene=LOC113218759	product=uncharacterized protein LOC113218759
gene=LOC409153	product=zinc finger protein 423-like
gene=LOC411664	product=uncharacterized protein LOC411664
gene=LOC552325	product=protein germ cell-less
gene=LOC408865	product=uncharacterized protein LOC408865
gene=LOC411739	product=stromal interaction molecule homolog
gene=LOC726103	product=protein cramped
gene=LOC411126	product=broad-complex core protein isoforms 1/2/3/4/5
gene=LOC726552	product=NEDD8
gene=LOC102655217	product=transcription and mRNA export factor ENY2
gene=LOC726569	product=mitochondrial import inner membrane translocase subunit Tim21
gene=LOC413071	product=eye-specific diacylglycerol kinase
gene=LOC411181	product=sodium- and chloride-dependent glycine transporter 1
gene=LOC100577629	product=uncharacterized protein LOC100577629
gene=LOC413005	product=protein NDRG3
gene=LOC102654776	product=paired box protein Pax-6
gene=LOC412887	product=A disintegrin and metalloproteinase with thrombospondin motifs 12
gene=LOC552472	product=eukaryotic translation initiation factor 2-alpha kinase 1
gene=LOC100576337	product=deleted in autism protein 1 homolog
gene=LOC413473	product=GTPase-activating Rap/Ran-GAP domain-like protein 3
gene=LOC726399	product=transcriptional activator protein Pur-beta
gene=LOC413721	product=uncharacterized protein LOC413721
gene=LOC413153	product=uncharacterized protein LOC413153
gene=LOC411227	product=tyrosine-protein phosphatase non-receptor type 9
gene=LOC408945	product=sorting nexin-27
gene=LOC412681	product=dipeptidyl peptidase 9
gene=LOC724263	product=39S ribosomal protein L51%2C mitochondrial
gene=LOC413957	product=GATOR complex protein WDR24
gene=LOC413958	product=apoptosis-inducing factor 3
gene=LOC100577341	product=uncharacterized protein LOC100577341
gene=LOC551130	product=protein tincar
gene=LOC100578126	product=zinc finger protein 26-like
gene=LOC552437	product=phospholipid phosphatase 6
gene=LOC726664	product=alpha-tubulin N-acetyltransferase
gene=LOC408936	product=RNA-binding protein squid
gene=LOC551661	product=uncharacterized protein LOC551661
gene=LOC100576263	product=uncharacterized protein LOC100576263
gene=LOC408935	product=high-affinity choline transporter 1
gene=LOC725064	product=vesicular acetylcholine transporter
gene=LOC100576974	product=uncharacterized protein LOC100576974
gene=Arp1	product=actin related protein 1
gene=LOC725915	product=MAPK regulated corepressor interacting protein 2
gene=LOC411841	product=synembryn
gene=LOC410107	product=broad-complex core protein isoforms 1/2/3/4/5
gene=LOC727649	product=uncharacterized protein LOC727649
gene=LOC409165	product=calreticulin
gene=LOC100577488	product=uncharacterized protein LOC100577488
gene=LOC413029	product=serine/threonine-protein kinase OSR1
gene=LOC552631	product=transmembrane protein 26
gene=LOC725331	product=protein hairy
gene=LOC413619	product=RNA polymerase II subunit A C-terminal domain phosphatase SSU72
gene=LOC551834	product=large subunit GTPase 1 homolog
gene=LOC413618	product=uncharacterized protein LOC413618
gene=LOC724176	product=uncharacterized protein LOC724176
gene=LOC100576863	product=uncharacterized protein LOC100576863
gene=LOC552151	product=dnaJ homolog subfamily C member 1
gene=LOC413006	product=leucine-rich repeat flightless-interacting protein 2
gene=LOC100577382	product=targeting protein for Xklp2 homolog
gene=LOC409367	product=calcyphosin-like protein
gene=LOC412150	product=endoplasmin
gene=LOC413912	product=constitutive coactivator of PPAR-gamma-like protein 1
gene=LOC408971	product=ras-related protein Rab-3
gene=LOC100578055	product=uncharacterized protein LOC100578055
gene=LOC100578107	product=uncharacterized protein LOC100578107
gene=LOC100576198	product=bromodomain-containing protein DDB_G0270170
gene=LOC725263	product=tumor protein p53-inducible nuclear protein 2
gene=LOC413051	product=uncharacterized protein F13E9.13%2C mitochondrial
gene=LOC100577575	product=28S ribosomal protein S15%2C mitochondrial
gene=LOC107964828	product=cuticle protein 19
gene=LOC724979	product=forkhead box protein A2-A-like
gene=LOC551131	product=protein max
gene=LOC412665	product=zinc finger protein Pegasus
gene=LOC102654952	product=lipase 3
gene=LOC113219007	product=zinc finger protein 524-like
gene=Usp	product=ultraspiracle
gene=LOC409262	product=uncharacterized protein C7orf26 homolog
gene=LOC724267	product=ribosomal RNA-processing protein 7 homolog A
gene=LOC100577252	product=transmembrane protein 145
gene=LOC724451	product=FAD-linked sulfhydryl oxidase ALR
gene=LOC724357	product=uncharacterized protein LOC724357
gene=LOC413242	product=bifunctional heparan sulfate N-deacetylase/N-sulfotransferase
gene=LOC410001	product=regulating synaptic membrane exocytosis protein 2
gene=LOC412055	product=exostosin-3
gene=LOC550726	product=DCN1-like protein 1
gene=LOC100576882	product=uncharacterized protein LOC100576882
gene=LOC113219029	product=uncharacterized protein LOC113219029
gene=LOC408283	product=E3 ubiquitin-protein ligase RNF13
gene=LOC410200	product=mRNA turnover protein 4 homolog
gene=LOC410201	product=phosphatidate phosphatase LPIN3
gene=LOC100578731	product=uncharacterized protein LOC100578731
gene=LOC726017	product=lachesin
gene=LOC102655756	product=PDZ and LIM domain protein 7-like
gene=LOC100577138	product=dual 3'5'-cyclic-AMP and -GMP phosphodiesterase 11
gene=LOC408271	product=rap1 GTPase-activating protein 1
gene=LOC727078	product=phospholipid phosphatase 3
gene=LOC409921	product=zinc finger protein Elbow
gene=LOC113218521	product=zinc finger protein Noc-like
gene=LOC408337	product=uncharacterized protein LOC408337
gene=LOC410294	product=dnaJ homolog subfamily C member 8
gene=LOC408339	product=uncharacterized protein LOC408339
gene=LOC724322	product=serum response factor homolog
gene=LOC724179	product=ribosomal protein S6 kinase delta-1
gene=LOC412832	product=structural maintenance of chromosomes protein 2
gene=LOC552651	product=stress response protein NST1
gene=LOC408354	product=nuclear factor of activated T-cells 5
gene=LOC410332	product=breast cancer anti-estrogen resistance protein 3
gene=LOC408364	product=uncharacterized protein LOC408364
gene=LOC410348	product=katanin p80 WD40 repeat-containing subunit B1
gene=LOC410254	product=glutaryl-CoA dehydrogenase%2C mitochondrial
gene=LOC552619	product=homeobox protein onecut
gene=mGlutR1	product=metabotropic glutamate receptor 1
gene=LOC412046	product=trithorax group protein osa
gene=LOC409329	product=mannose-1-phosphate guanyltransferase beta
gene=LOC100576647	product=separin
gene=LOC551964	product=UDP-N-acetylhexosamine pyrophosphorylase
gene=LOC100576421	product=uncharacterized protein LOC100576421
gene=LOC552835	product=glutaredoxin-related protein 5 mitochondrial
gene=LOC408371	product=probable ATP-dependent RNA helicase DDX56
gene=LOC550854	product=protein PBDC1
gene=LOC410355	product=translation initiation factor eIF-2B subunit beta
gene=LOC408370	product=TM2 domain-containing protein CG11103
gene=LOC410354	product=suppressor of fused homolog
gene=LOC102654078	product=uncharacterized protein LOC102654078
gene=LOC726039	product=uncharacterized protein LOC726039
gene=LOC412878	product=DNA N6-methyl adenine demethylase
gene=LOC102654936	product=uncharacterized protein LOC102654936
gene=LOC552718	product=protein son of sevenless
gene=LOC552711	product=anoctamin-4
gene=LOC107965317	product=uncharacterized protein LOC107965317
gene=LOC726204	product=transcription factor cwo
gene=LOC410383	product=calcium homeostasis endoplasmic reticulum protein
gene=LOC408386	product=eukaryotic translation initiation factor 3 subunit G
gene=LOC102654408	product=S-antigen protein-like
gene=LOC100577045	product=uncharacterized protein LOC100577045
gene=LOC100578442	product=uncharacterized protein LOC100578442
gene=LOC100578423	product=uncharacterized protein LOC100578423
gene=LOC724962	product=uncharacterized protein LOC724962
gene=LOC412926	product=dipeptidase 1
gene=LOC412927	product=uncharacterized protein LOC412927
gene=LOC408443	product=uncharacterized protein LOC408443
gene=LOC409331	product=YEATS domain-containing protein 2
gene=LOC100578443	product=uncharacterized protein LOC100578443
gene=LOC551704	product=glutamate receptor ionotropic delta-2
gene=LOC100578406	product=asparagine-rich zinc finger protein AZF1
gene=LOC724550	product=iduronate 2-sulfatase
gene=LOC724593	product=transcriptional regulator ATRX homolog
gene=LOC107966062	product=uncharacterized protein LOC107966062
gene=LOC413068	product=intraflagellar transport protein 46 homolog
gene=LOC413069	product=H(+)/Cl(-) exchange transporter 7
gene=LOC725575	product=protein PELPK1
gene=LOC100577136	product=diphthine methyltransferase
gene=LOC725607	product=cyclin-dependent kinase 2-associated protein 1
gene=LOC725784	product=uncharacterized protein LOC725784
gene=LOC410530	product=alkaline phosphatase
gene=LOC408473	product=uncharacterized protein LOC408473
gene=LOC408474	product=apyrase
gene=LOC551213	product=lymphocyte cytosolic protein 2
gene=LOC409355	product=glutaredoxin 3
gene=LOC727591	product=RRP12-like protein
gene=LOC409674	product=uncharacterized protein LOC409674
gene=LOC410621	product=multiple epidermal growth factor-like domains protein 10
gene=LOC724421	product=fibrillin-2
gene=LOC102653784	product=uncharacterized protein LOC102653784
gene=LOC410618	product=transmembrane protein 161B
gene=LOC412907	product=arrestin homolog
gene=LOC409664	product=erythroid differentiation-related factor 1
gene=LOC102656905	product=nuclear receptor-binding factor 2
gene=LOC410614	product=tubulin alpha chain
gene=LOC410613	product=major facilitator superfamily domain-containing protein 6
gene=Adar	product=adenosine deaminase acting on RNA
gene=Mblk-1	product=mushroom body large-type Kenyon cell-specific protein 1
gene=LOC410589	product=semaphorin-5A
gene=LOC408509	product=glutamate decarboxylase 1
gene=LOC102654111	product=platelet glycoprotein V
gene=LOC102656354	product=uncharacterized protein LOC102656354
gene=LOC408510	product=uncharacterized protein LOC408510
gene=LOC726250	product=cilia- and flagella-associated protein 43-like
gene=LOC409682	product=NADP-dependent malic enzyme
gene=LOC726251	product=uncharacterized protein LOC726251
gene=LOC100576563	product=growth factor receptor-bound protein 14
gene=LOC726354	product=serine-rich adhesin for platelets
gene=LOC551329	product=ATPase family AAA domain-containing protein 3A homolog
gene=LOC412031	product=S-phase kinase-associated protein 2
gene=LOC102653888	product=uncharacterized protein LOC102653888
gene=LOC113219316	product=uncharacterized protein LOC113219316
gene=LOC724468	product=uncharacterized protein LOC724468
gene=LOC725117	product=protein sprouty homolog 2
gene=LOC102656349	product=uncharacterized protein LOC102656349
gene=LOC409655	product=sorbin and SH3 domain-containing protein 1
gene=LOC412890	product=A disintegrin and metalloproteinase with thrombospondin motifs 3
gene=LOC551079	product=uncharacterized protein LOC551079
gene=LOC100576700	product=class A basic helix-loop-helix protein 15
gene=LOC100578066	product=glycogen-binding subunit 76A
gene=LOC414021	product=uncharacterized LOC414021
gene=LOC410706	product=rho GTPase-activating protein 7
gene=LOC724835	product=uncharacterized LOC724835
gene=LOC552141	product=beta-1%2C4-N-acetylgalactosaminyltransferase bre-4
gene=LOC725460	product=hemicentin-1
gene=LOC551623	product=nucleolysin TIAR
gene=LOC100577749	product=uncharacterized LOC100577749
gene=LOC410870	product=proton channel OtopLc
gene=E74	product=ecdysteroid-regulated gene E74
gene=LOC408741	product=ras-related protein Rab-37
gene=LOC409337	product=zinc finger MIZ domain-containing protein 1
gene=LOC411052	product=sialin
gene=LOC411050	product=glutamate receptor ionotropic kainate 2
gene=LOC408792	product=protein 4.1 homolog
gene=LOC408779	product=short stop
gene=LOC408770	product=protein turtle
gene=LOC410979	product=gamma-aminobutyric acid type B receptor subunit 2
gene=LOC411083	product=sodium/potassium-transporting ATPase subunit alpha
gene=LOC552797	product=ETS-related transcription factor Elf-5
gene=LOC413040	product=G-protein coupled receptor 52
gene=LOC408877	product=neurogenic protein mastermind
gene=LOC413410	product=IQ motif and SEC7 domain-containing protein 2
gene=LOC100577098	product=enolase-phosphatase E1
gene=LOC725329	product=UPF0489 protein C5orf22 homolog
gene=LOC408922	product=discoidin domain-containing receptor 2
gene=LOC552585	product=uncharacterized LOC552585
gene=LOC100576948	product=GTP-binding protein RAD-like
gene=LOC408914	product=BAI1-associated protein 3
gene=LOC100577159	product=protein PFC0760c
gene=LOC727647	product=uncharacterized LOC727647
gene=LOC409166	product=E3 ubiquitin-protein ligase TRIM23
gene=LOC409969	product=tRNA-dihydrouridine(47) synthase [NAD(P)(+)]-like
gene=LOC413620	product=uncharacterized LOC413620
gene=LOC409368	product=interferon-related developmental regulator 1-like
gene=Ecr	product=ecdysone receptor
gene=LOC725186	product=chromatin modification-related protein MEAF6
gene=LOC100576247	product=frizzled 2
gene=LOC100578769	product=uncharacterized LOC100578769
gene=LOC100577004	product=probable G-protein coupled receptor CG31760
gene=LOC100577017	product=uncharacterized LOC100577017
gene=LOC100578780	product=helix-loop-helix protein delilah
gene=LOC102655564	product=uncharacterized LOC102655564
gene=LOC410330	product=phosphatidylserine synthase 1
gene=LOC726896	product=zinc finger and BTB domain-containing protein 47
gene=Ac3	product=adenylate cyclase 3
gene=LOC410253	product=ataxin-2 homolog
gene=LOC410353	product=CUGBP Elav-like family member 4
gene=LOC551490	product=collagen alpha chain CG42342
gene=LOC410369	product=platelet binding protein GspB
gene=LOC100578814	product=putative fatty acyl-CoA reductase CG5065
gene=LOC410398	product=insulin-like growth factor 2 mRNA-binding protein 1
gene=LOC413213	product=tubulin polyglutamylase TTLL4
gene=LOC410479	product=zwei Ig domain protein zig-8
gene=LOC409752	product=uncharacterized LOC409752
gene=LOC725754	product=zinc finger protein castor homolog 1
gene=Mad	product=MAX dimerization protein
gene=LOC409665	product=LIM domain and actin-binding protein 1
gene=LOC100577656	product=uncharacterized LOC100577656
gene=LOC100577347	product=SET and MYND domain-containing protein 4
gene=LOC412470	product=MAP kinase-interacting serine/threonine-protein kinase 1
gene=LOC100576709	product=mitogen-activated protein kinase-binding protein 1
gene=LOC107964165	product=uncharacterized LOC107964165
gene=LOC113218896	product=uncharacterized LOC113218896
gene=LOC100579059	product=uncharacterized LOC100579059
gene=LOC102654976	product=uncharacterized LOC102654976
gene=LOC100577291	product=uncharacterized LOC100577291
gene=LOC100577336	product=uncharacterized LOC100577336
gene=LOC102653599	product=uncharacterized LOC102653599
gene=Mir6060	product=microRNA 6060
gene=Mir6038	product=microRNA 6038
gene=Mir210	product=microRNA 210
gene=LOC107964046	product=uncharacterized LOC107964046
gene=LOC102654462	product=uncharacterized LOC102654462
gene=LOC113218642	product=uncharacterized LOC113218642
gene=LOC113218701	product=U12 minor spliceosomal RNA
gene=LOC102654297	product=uncharacterized LOC102654297
gene=LOC113218675	product=uncharacterized LOC113218675
gene=LOC102654417	product=uncharacterized LOC102654417
gene=LOC113218619	product=uncharacterized LOC113218619
gene=Mir6055	product=microRNA 6055
gene=LOC113218718	product=uncharacterized LOC113218718
gene=LOC726671	product=uncharacterized LOC726671
gene=LOC107964288	product=uncharacterized LOC107964288
gene=LOC107964289	product=uncharacterized LOC107964289
gene=LOC113218721	product=uncharacterized LOC113218721
gene=Mir9874	product=microRNA 9874
gene=Mir279a	product=microRNA 279a
gene=Mir996	product=microRNA 996
gene=LOC102656927	product=uncharacterized LOC102656927
gene=LOC102656586	product=uncharacterized LOC102656586
gene=LOC102654528	product=uncharacterized LOC102654528
gene=LOC113218821	product=uncharacterized LOC113218821
gene=LOC107964610	product=uncharacterized LOC107964610
gene=LOC100578830	product=uncharacterized LOC100578830
gene=LOC102656388	product=uncharacterized LOC102656388
gene=LOC107964594	product=uncharacterized LOC107964594
gene=Kr-h1	product=kruppel homolog 1
gene=LOC113218880	product=uncharacterized LOC113218880
gene=LOC107964720	product=uncharacterized LOC107964720
gene=LOC102655721	product=uncharacterized LOC102655721
gene=LOC113218913	product=small nucleolar RNA SNORD36
gene=LOC102654578	product=uncharacterized LOC102654578
gene=LOC102656658	product=uncharacterized LOC102656658
gene=LOC113218914	product=small nucleolar RNA snR61/Z1/Z11
gene=LOC725233	product=uncharacterized LOC725233
gene=LOC107964776	product=uncharacterized LOC107964776
gene=LOC102655052	product=uncharacterized LOC102655052
gene=LOC107964885	product=uncharacterized LOC107964885
gene=LOC102655080	product=uncharacterized LOC102655080
gene=LOC113218968	product=U2 spliceosomal RNA
gene=LOC113218972	product=U2 spliceosomal RNA
gene=LOC113218971	product=U2 spliceosomal RNA
gene=LOC113218970	product=U2 spliceosomal RNA
gene=LOC113218969	product=U2 spliceosomal RNA
gene=LOC107964909	product=uncharacterized LOC107964909
gene=LOC100576880	product=uncharacterized LOC100576880
gene=LOC113218942	product=uncharacterized LOC113218942
gene=LOC113218920	product=uncharacterized LOC113218920
gene=LOC100578430	product=uncharacterized LOC100578430
gene=LOC113219030	product=uncharacterized LOC113219030
gene=LOC107965048	product=uncharacterized LOC107965048
gene=LOC107965036	product=uncharacterized LOC107965036
gene=LOC102654570	product=uncharacterized LOC102654570
gene=Mir14	product=microRNA 14
gene=LOC107965200	product=uncharacterized LOC107965200
gene=LOC113219108	product=uncharacterized LOC113219108
gene=LOC100578154	product=uncharacterized LOC100578154
gene=LOC102656748	product=uncharacterized LOC102656748
gene=LOC107965165	product=uncharacterized LOC107965165
gene=LOC102656667	product=uncharacterized LOC102656667
gene=LOC102655405	product=uncharacterized LOC102655405
gene=LOC102654992	product=uncharacterized LOC102654992
gene=Mir3781	product=microRNA 3781
gene=LOC100577428	product=uncharacterized LOC100577428
gene=LOC113219183	product=uncharacterized LOC113219183
gene=LOC107965541	product=uncharacterized LOC107965541
gene=LOC102654724	product=uncharacterized LOC102654724
gene=LOC100576925	product=uncharacterized LOC100576925
gene=LOC107965595	product=uncharacterized LOC107965595
gene=LOC107965593	product=uncharacterized LOC107965593
gene=LOC102655621	product=uncharacterized LOC102655621
gene=LOC102656625	product=uncharacterized LOC102656625
gene=LOC102655793	product=uncharacterized LOC102655793
gene=LOC113219305	product=uncharacterized LOC113219305
gene=LOC102656308	product=uncharacterized LOC102656308
gene=LOC102656276	product=uncharacterized LOC102656276
gene=TRNAY-GUA	product=tRNA-Tyr
gene=LOC107964726	product=uncharacterized LOC107964726
gene=TRNAD-GUC	product=tRNA-Asp
gene=TRNAG-GCC	product=tRNA-Gly
gene=TRNAV-CAC	product=tRNA-Val
gene=LOC409022	product=fruitless
gene=LOC100578965	product=uncharacterized LOC100578965
gene=LOC102654450	product=uncharacterized LOC102654450
gene=TRNAT-UGU	product=tRNA-Thr
gene=TRNAS-AGA	product=tRNA-Ser
gene=TRNAT-AGU	product=tRNA-Thr
gene=Kakusei	product=kakusei non-coding nuclear RNA
gene=Y-y	product=yellow-y precursor
gene=LOC410331	product=transcription elongation factor SPT6-like
gene=LOC724946	product=cytochrome P450 6a14-like

## Sheet: q-value_0.01
Adult-specific gene candidates identified using a peak calling q-value threshold of 0.01
gene=LOC552067
gene=LOC408981
gene=LOC724291
gene=LOC410820
gene=LOC408980
gene=LOC100579059
gene=LOC726231
gene=LOC724299
gene=LOC409836
gene=LOC408988
gene=LOC410819
gene=LOC408509
gene=LOC102653805
gene=LOC552051
gene=LOC408510
gene=LOC113218839
gene=LOC113218618
gene=LOC726450
gene=LOC724275
gene=LOC100577098
gene=LOC408769
gene=LOC408767
gene=LOC552039
gene=LOC408770
gene=LOC726461
gene=LOC410613
gene=LOC410857
gene=LOC411943
gene=LOC410614
gene=LOC408539
gene=LOC107963971
gene=LOC408779
gene=LOC113218619
gene=LOC725580
gene=LOC726671
gene=LOC725581
gene=LOC408945
gene=LOC413051
gene=Ac3
gene=LOC413068
gene=LOC413069
gene=LOC552096
gene=LOC725593
gene=LOC726441
gene=LOC724263
gene=LOC725594
gene=LOC408957
gene=LOC409804
gene=LOC724267
gene=LOC726204
gene=LOC409805
gene=LOC408725
gene=LOC725565
gene=LOC102655184
gene=LOC726896
gene=LOC408964
gene=LOC102656276
gene=LOC724238
gene=LOC413071
gene=LOC113218821
gene=LOC408971
gene=LOC725331
gene=LOC724242
gene=LOC726664
gene=LOC725575
gene=LOC408733
gene=LOC102656027
gene=LOC102656927
gene=LOC411750
gene=LOC100578126
gene=LOC113218675
gene=LOC409674
gene=LOC409430
gene=LOC409671
gene=LOC724451
gene=LOC725784
gene=Cac
gene=LOC724698
gene=LOC724216
gene=LOC725548
gene=LOC102654992
gene=LOC102654993
gene=LOC100217360
gene=LOC408355
gene=LOC408354
gene=LOC100578355
gene=LOC409682
gene=LOC413946
gene=LOC107965725
gene=LOC107964885
gene=LOC725555
gene=LOC724225
gene=LOC725799
gene=LOC724468
gene=LOC726647
gene=LOC726409
gene=LOC550700
gene=LOC102656905
gene=LOC102654729
gene=LOC100578107
gene=LOC410200
gene=LOC113219305
gene=LOC410201
gene=LOC408365
gene=LOC410688
gene=LOC409695
gene=LOC408364
gene=LOC410689
gene=LOC100577252
gene=LOC724432
gene=LOC409219
gene=LOC724433
gene=LOC107964890
gene=LOC724436
gene=LOC408368
gene=LOC102653640
gene=LOC102654976
gene=LOC102655824
gene=LOC102653888
gene=nAChRb1
gene=Ecr
gene=LOC100577488
gene=LOC100577004
gene=LOC113219316
gene=LOC113219313
gene=LOC410696
gene=LOC411301
gene=LOC113219311
gene=LOC413721
gene=LOC413727
gene=ecd
gene=LOC408371
gene=LOC412878
gene=LOC408370
gene=LOC725775
gene=LOC409226
gene=LOC409225
gene=LOC102654724
gene=LOC408782
gene=LOC107964828
gene=LOC410621
gene=LOC724653
gene=LOC408789
gene=LOC102654952
gene=LOC102654936
gene=LOC113218888
gene=LOC410870
gene=LOC113218642
gene=LOC408311
gene=LOC408794
gene=LOC113218640
gene=LOC408793
gene=LOC100578399
gene=LOC100578394
gene=LOC113218880
gene=LOC100578154
gene=LOC724421
gene=LOC726602
gene=LOC725754
gene=Mir6038
gene=LOC113218896
gene=LOC409893
gene=LOC412825
gene=LOC113218890
gene=LOC413912
gene=LOC100577291
gene=LOC107964610
gene=Mir6060
gene=LOC409655
gene=LOC408575
gene=LOC412832
gene=LOC409664
gene=LOC408574
gene=LOC100576198
gene=LOC100577045
gene=LOC725970
gene=LOC408339
gene=LOC411739
gene=LOC724885
gene=LOC408337
gene=LOC724886
gene=LOC409665
gene=LOC550726
gene=Mir6055
gene=LOC100578769
gene=LOC410383
gene=LOC413410
gene=LOC100578524
gene=STT3B
gene=LOC113219125
gene=LOC409153
gene=LOC107965317
gene=Mir279a
gene=LOC725942
gene=LOC724611
gene=LOC724612
gene=LOC724856
gene=LOC102656658
gene=LOC100576337
gene=LOC100577428
gene=LOC413423
gene=LOC410398
gene=LOC411006
gene=LOC113219137
gene=LOC409166
gene=LOC409165
gene=LOC107964483
gene=LOC725952
gene=LOC102654462
gene=LOC411493
gene=LOC411494
gene=TRNAD-GUC
gene=LOC100577656
gene=LOC100576563
gene=LOC102654450
gene=TRNAY-GUA
gene=LOC724835
gene=LOC552718
gene=LOC551623
gene=LOC552711
gene=LOC100578731
gene=LOC411023
gene=LOC100577882
gene=LOC100577640
gene=LOC107964028
gene=LOC107965595
gene=LOC102654685
gene=LOC102654686
gene=LOC107965593
gene=LOC102653599
gene=LOC102656625
gene=LOC551213
gene=LOC113219329
gene=LOC552784
gene=LOC552782
gene=brp
gene=LOC410345
gene=LOC100578320
gene=LOC409355
gene=LOC410347
gene=LOC410589
gene=LOC410107
gene=LOC410348
gene=Mir996
gene=LOC102654678
gene=LOC102654417
gene=TRNAV-CAC
gene=LOC412770
gene=LOC551202
gene=LOC411200
gene=LOC551686
gene=LOC410354
gene=LOC412777
gene=LOC409367
gene=LOC410355
gene=LOC408271
gene=LOC409368
gene=Mir14
gene=LOC725915
gene=LOC102655756
gene=LOC102654408
gene=LOC113219108
gene=LOC411212
gene=LOC551432
gene=LOC100576369
gene=LOC113219104
gene=LOC412544
gene=LOC107964213
gene=TpnI
gene=LOC107965541
gene=LOC102655740
gene=LOC412315
gene=LOC412799
gene=LOC411227
gene=LOC409143
gene=LOC727078
gene=LOC113219112
gene=LOC409382
gene=LOC107964461
gene=LOC107964460
gene=LOC552585
gene=LOC551490
gene=LOC102656251
gene=LOC107965165
gene=LOC102654078
gene=LOC100576733
gene=LOC100576974
gene=LOC413029
gene=LOC411083
gene=LOC408916
gene=LOC408915
gene=LOC408914
gene=LOC552325
gene=LOC408922
gene=LOC102654297
gene=LOC100577805
gene=LOC100577801
gene=LOC552797
gene=Usp
gene=LOC552311
gene=LOC725093
gene=LOC551460
gene=LOC102655134
gene=LOC100576709
gene=LOC413040
gene=LOC102656229
gene=LOC100576948
gene=LOC410183
gene=LOC411277
gene=LOC413213
gene=LOC100578965
gene=LOC552141
gene=LOC725064
gene=LOC726399
gene=LOC102656452
gene=LOC100578718
gene=LOC100577629
gene=LOC410194
gene=LOC411288
gene=Mad
gene=LOC107964289
gene=LOC102654020
gene=LOC107964046
gene=LOC107964288
gene=LOC100578706
gene=LOC411295
gene=LOC413473
gene=LOC411293
gene=LOC411294
gene=LOC412148
gene=LOC113219185
gene=LOC113219183
gene=LOC102655587
gene=LOC411290
gene=LOC413242
gene=LOC100577602
gene=LOC413005
gene=LOC413006
gene=LOC551261
gene=TRNAS-GCU
gene=LOC107964068
gene=LOC107964061
gene=LOC107964063
gene=LOC102656667
gene=LOC412150
gene=LOC107964909
gene=LOC113218953
gene=LOC552187
gene=LOC551098
gene=LOC725263
gene=LOC726354
gene=Mir9874
gene=LOC724179
gene=LOC408865
gene=LOC408862
gene=LOC113218969
gene=LOC113218968
gene=LOC113218966
gene=LOC113218721
gene=TRNAL-CAG
gene=LOC551086
gene=LOC726361
gene=LOC410947
gene=LOC409969
gene=LOC410949
gene=LOC410706
gene=LOC410948
gene=LOC408877
gene=LOC113218718
gene=LOC551079
gene=LOC409972
gene=LOC113218972
gene=LOC409970
gene=LOC113218970
gene=LOC113218971
gene=LOC100578066
gene=LOC551071
gene=LOC102656196
gene=LOC409733
gene=LOC408642
gene=LOC551069
gene=LOC411820
gene=TRNAT-UGU
gene=LOC552151
gene=LOC412913
gene=LOC412914
gene=LOC726100
gene=LOC100578055
gene=LOC726101
gene=LOC726103
gene=LOC412907
gene=LOC724169
gene=LOC100576700
gene=LOC113218914
gene=LOC414021
gene=LOC113218913
gene=LOC413179
gene=LOC725460
gene=LOC102655080
gene=LOC726552
gene=LOC724374
gene=LOC727647
gene=LOC727649
gene=Obp1
gene=LOC113218905
gene=LOC113218920
gene=LOC725470
gene=LOC725233
gene=LOC726569
gene=LOC409921
gene=LOC100576925
gene=LOC413181
gene=LOC107966062
gene=LOC113218934
gene=LOC413197
gene=LOC724593
gene=LOC410918
gene=LOC724357
gene=LOC408609
gene=LOC100576912
gene=LOC113218701
gene=LOC113218942
gene=LOC408615
gene=LOC408857
gene=LOC408614
gene=Y-y
gene=LOC725698
gene=LOC102655052
gene=LOC726546
gene=LOC102656388
gene=LOC726308
gene=LOC408618
gene=LOC409707
gene=LOC408859
gene=LOC100577159
gene=LOC113218554
gene=LOC107964990
gene=LOC102653781
gene=LOC102655721
gene=LOC410792
gene=LOC410793
gene=LOC113218563
gene=LOC408474
gene=LOC408473
gene=LOC100577382
gene=LOC725671
gene=LOC724341
gene=LOC409329
gene=LOC102654860
gene=LOC100577136
gene=LOC100577138
gene=LOC409331
gene=LOC724550
gene=LOC107964776
gene=LOC409337
gene=Dop1
gene=LOC724559
gene=Adar
gene=LOC550811
gene=LOC410330
gene=LOC410332
gene=LOC410331
gene=LOC413844
gene=LOC411664
gene=LOC406073
gene=LOC724322
gene=LOC409348
gene=LOC725899
gene=LOC550645
gene=LOC113218759
gene=LOC409752
gene=LOC410982
gene=LOC410979
gene=LOC409513
gene=LOC551725
gene=LOC102653966
gene=LOC551964
gene=LOC113218527
gene=LOC102655904
gene=LOC410992
gene=LOC410994
gene=LOC113218522
gene=LOC410993
gene=LOC410753
gene=LOC411841
gene=LOC724540
gene=LOC107964720
gene=LOC412926
gene=LOC725632
gene=LOC412927
gene=LOC408676
gene=LOC725878
gene=LOC102653972
gene=LOC551714
gene=LOC107964726
gene=LOC408443
gene=LOC409536
gene=LOC408688
gene=LOC408686
gene=LOC725607
gene=LOC551704
gene=LOC102654812
gene=LOC550854
gene=LOC410530
gene=LOC409543
gene=LOC100577165
gene=LOC410779
gene=LOC726708
gene=LOC412681
gene=LOC100578406
gene=LOC411113
gene=LOC113219007
gene=LOC409277
gene=LOC107964594
gene=LOC107965200
gene=LOC102654111
gene=LOC724737
gene=LOC724979
gene=LOC552619
gene=LOC100578879
gene=LOC100577548
gene=LOC412690
gene=LOC411124
gene=LOC113219018
gene=LOC100576699
gene=TRNAG-GCC
gene=mGlutR1
gene=LOC413787
gene=LOC411126
gene=LOC409043
gene=LOC102654584
gene=LOC552608
gene=LOC412465
gene=LOC413558
gene=LOC102654570
gene=LOC107964134
gene=LOC102654578
gene=LOC552835
gene=LOC412470
gene=LOC410294
gene=LOC724962
gene=Mblk-1
gene=LOC102655654
gene=LOC102656748
gene=Mir3781
gene=LOC100577118
gene=LOC100578445
gene=LOC412887
gene=LOC100578442
gene=LOC408386
gene=LOC100578443
gene=LOC413738
gene=LOC107964791
gene=Kr-h1
gene=LOC724933
gene=LOC551329
gene=LOC102655405
gene=LOC412890
gene=Vamp7
gene=LOC100577347
gene=LOC552651
gene=LOC100578430
gene=LOC410479
gene=LOC724704
gene=LOC724946
gene=LOC102654528
gene=LOC552643
gene=LOC413510
gene=LOC100578423
gene=LOC100577336
gene=LOC100576247
gene=LOC552641
gene=LOC410001
gene=LOC551791
gene=LOC100576242
gene=LOC412665
gene=LOC410006
gene=LOC100577575
gene=LOC107964328
gene=Kakusei
gene=LOC102653680
gene=E74
gene=LOC102655621
gene=LOC102654776
gene=LOC102655868
gene=LOC724919
gene=LOC410253
gene=LOC552631
gene=LOC411344
gene=LOC410497
gene=LOC410254
gene=LOC550691
gene=LOC409024
gene=LOC409022
gene=LOC409262
gene=LOC107964584
gene=LOC102653672
gene=LOC102654763
gene=LOC724926
gene=LOC100576863
gene=LOC411199
gene=LOC412046
gene=LOC726072
gene=LOC551131
gene=LOC551130
gene=LOC107965048
gene=LOC412055
gene=LOC551124
gene=LOC551123
gene=LOC552694
gene=LOC102655032
gene=LOC724900
gene=LOC552206
gene=LOC100576603
gene=LOC413152
gene=SIFR
gene=LOC413153
gene=LOC551356
gene=LOC727144
gene=LOC726298
gene=LOC102656354
gene=LOC102656112
gene=LOC552437
gene=LOC551347
gene=LOC726060
gene=LOC727399
gene=LOC408810
gene=LOC102656586
gene=LOC107965079
gene=LOC102656349
gene=LOC100576428
gene=LOC100576421
gene=LOC411155
gene=LOC409077
gene=LOC725186
gene=LOC113219284
gene=LOC726039
gene=LOC107964154
gene=LOC102656574
gene=LOC100577749
gene=LOC100578830
gene=Err
gene=LOC113219050
gene=LOC107964165
gene=Arp1
gene=LOC100576647
gene=LOC411173
gene=LOC100576880
gene=LOC726250
gene=LOC726251
gene=LOC726497
gene=LOC726014
gene=LOC725167
gene=LOC726017
gene=LOC102654135
gene=Mir210
gene=LOC100576878
gene=LOC100578814
gene=LOC412031
gene=LOC551144
gene=LOC727591
gene=LOC552472
gene=LOC107965036
gene=LOC102655457
gene=LOC102655217
gene=LOC411181
gene=LOC102656308
