# Supplementary material for: Mblk-1/E93, an ecdysone related-transcription factor, targets synaptic plasticity-related genes in the honey bee mushroom bodies
Source: Sci Rep. 2022 Dec 9;12:21367. doi: 10.1038/s41598-022-23329-z (PMC9734179; doi:10.1038/s41598-022-23329-z)
Supplement: Supplementary file 3 — Supplementary Information 3. [file 41598_2022_23329_MOESM3_ESM.xlsx]

## Sheet: q-value_0.005
Common gene candidates identified using a peak calling q-value threshold of 0.005
gene=LOC725343	product=alkyldihydroxyacetonephosphate synthase
gene=LOC725306	product=TATA-binding protein-associated factor 172
gene=LOC409930	product=putative ATP synthase subunit f%2C mitochondrial
gene=LOC409931	product=protein FAM69C
gene=LOC411808	product=proline dehydrogenase 1%2C mitochondrial
gene=LOC725638	product=uncharacterized protein F58A4.6
gene=LOC724901	product=bleomycin hydrolase
gene=LOC551574	product=polymerase delta-interacting protein 2
gene=LOC100577254	product=potassium voltage-gated channel subfamily KQT member 1
gene=LOC551157	product=nascent polypeptide-associated complex subunit alpha
gene=LOC410702	product=endoplasmic reticulum junction formation protein lunapark-B
gene=LOC725281	product=probable malate dehydrogenase%2C mitochondrial
gene=LOC550996	product=rRNA-processing protein UTP23 homolog
gene=LOC414039	product=probable small nuclear ribonucleoprotein Sm D2
gene=LOC100578243	product=proteasome subunit alpha type-6
gene=LOC113218760	product=probable galactose-1-phosphate uridylyltransferase
gene=LOC113219413	product=probable small nuclear ribonucleoprotein Sm D2
gene=LOC724496	product=adenylyltransferase and sulfurtransferase MOCS3
gene=LOC725401	product=U6 snRNA-associated Sm-like protein LSm3
gene=LOC102655189	product=sperm flagellar protein 1-like
gene=LOC410920	product=putative inorganic phosphate cotransporter
gene=LOC102655259	product=5-methylcytosine rRNA methyltransferase NSUN4
gene=LOC412243	product=protein split ends
gene=LOC100578233	product=dynein regulatory complex protein 1
gene=LOC411011	product=guanine nucleotide-binding protein G(s) subunit alpha
gene=LOC409142	product=sodium- and chloride-dependent transporter XTRP3
gene=LOC726827	product=coiled-coil domain-containing protein 170
gene=LOC726855	product=vegetative cell wall protein gp1
gene=Melt	product=melittin precursor
gene=LOC100578984	product=protein charlatan
gene=LOC726284	product=regulator of G-protein signaling 17
gene=LOC413171	product=myosin-I heavy chain
gene=LOC408942	product=receptor expression-enhancing protein 2
gene=LOC408944	product=probable JmjC domain-containing histone demethylation protein 2C
gene=LOC100578236	product=RNA-binding protein Musashi homolog 2
gene=LOC552568	product=hydroxyacylglutathione hydrolase mitochondrial
gene=LOC408958	product=nucleolar protein 4-like
gene=LOC100577332	product=GATA-binding factor C
gene=LOC409869	product=kinesin 3A
gene=LOC408298	product=pumilio homolog 2
gene=LOC408278	product=tyrosine-protein kinase Drl
gene=E75	product=ecdysone-induced protein 75
gene=LOC726594	product=class E basic helix-loop-helix protein 23
gene=LOC726963	product=meiotic recombination protein W68
gene=LOC113219070	product=probable crossover junction endonuclease mus81
gene=LOC410336	product=dipeptidyl aminopeptidase-like protein 6
gene=LOC408315	product=ceramide kinase
gene=LOC410259	product=nuclear factor 1 X-type
gene=LOC724292	product=disks large homolog 4
gene=LOC409783	product=uncharacterized protein LOC409783
gene=FAR1	product=fatty acyl-CoA reductase 1
gene=LOC411361	product=protein tramtrack beta isoform
gene=LOC408390	product=ankyrin repeat domain-containing protein 6
gene=LOC410413	product=uncharacterized protein LOC410413
gene=LOC100576671	product=polycomb group protein Psc
gene=LOC551957	product=headcase protein
gene=LOC408533	product=mitogen-activated protein kinase kinase kinase 15
gene=LOC107965562	product=muscle-specific protein 20
gene=LOC408532	product=myophilin
gene=LOC552844	product=complexin
gene=LOC107963999	product=odorant receptor 45b-like
gene=LOC410603	product=odorant receptor 65a
gene=Or63	product=odorant receptor 63
gene=LOC552836	product=uncharacterized protein LOC552836
gene=LOC408522	product=ADP-ribosylation factor-like protein 3
gene=LOC410602	product=E3 ISG15--protein ligase Herc6
gene=LOC726948	product=suppressor of lurcher protein 1
gene=LOC408562	product=uncharacterized protein LOC408562
gene=LOC410637	product=nuclear receptor coactivator 3
gene=LOC410685	product=inactive tyrosine-protein kinase 7
gene=LOC724344	product=probable Ras GTPase-activating protein
gene=LOC410925	product=hormone receptor 4
gene=LOC410922	product=wiskott-Aldrich syndrome protein family member 3
gene=Camkii	product=calcium/calmodulin-dependent protein kinase II
gene=LOC726866	product=uncharacterized LOC726866
gene=LOC724450	product=uncharacterized LOC724450
gene=LOC408874	product=uncharacterized protein LOC408874
gene=LOC412838	product=alpha-mannosidase 2
gene=LOC724333	product=beta-1-syntrophin
gene=LOC408351	product=serine-rich adhesin for platelets
gene=LOC410362	product=MOXD1 homolog 2
gene=LOC724243	product=fasciclin-3
gene=LOC552397	product=Krueppel-like factor 6
gene=LOC100577697	product=uncharacterized LOC100577697
gene=LOC550708	product=E3 ubiquitin-protein ligase MIB1
gene=LOC408554	product=neural-cadherin
gene=LOC107964458	product=uncharacterized LOC107964458
gene=LOC113218758	product=proteasome subunit alpha type-6-like, pseudo
gene=LOC113218676	product=uncharacterized LOC113218676
gene=LOC113218628	product=uncharacterized LOC113218628
gene=LOC113218620	product=uncharacterized LOC113218620
gene=LOC107964152	product=uncharacterized LOC107964152
gene=LOC100576283	product=uncharacterized LOC100576283
gene=LOC102655600	product=uncharacterized LOC102655600
gene=LOC102655560	product=uncharacterized LOC102655560
gene=LOC102654649	product=uncharacterized LOC102654649
gene=LOC102656705	product=uncharacterized LOC102656705
gene=LOC100578777	product=uncharacterized LOC100578777
gene=LOC107964682	product=uncharacterized LOC107964682
gene=LOC100577723	product=uncharacterized LOC100577723
gene=Mir1000	product=microRNA 1000
gene=LOC102655995	product=uncharacterized LOC102655995
gene=LOC113219038	product=uncharacterized LOC113219038
gene=LOC102655299	product=uncharacterized LOC102655299
gene=Mir124	product=microRNA 124
gene=LOC107965194	product=uncharacterized LOC107965194
gene=LOC113219110	product=uncharacterized LOC113219110
gene=LOC113219117	product=uncharacterized LOC113219117
gene=LOC102655785	product=uncharacterized LOC102655785
gene=LOC113219145	product=uncharacterized LOC113219145
gene=LOC102653594	product=uncharacterized LOC102653594
gene=LOC113219290	product=U4 spliceosomal RNA
gene=LOC102655522	product=uncharacterized LOC102655522
gene=LOC102655477	product=uncharacterized LOC102655477
gene=LOC102656553	product=uncharacterized LOC102656553
gene=LOC102654623	product=uncharacterized LOC102654623
gene=LOC113219312	product=uncharacterized LOC113219312
gene=LOC113219414	product=probable galactose-1-phosphate uridylyltransferase
gene=LOC107964268	product=uncharacterized LOC107964268
gene=LOC113218945	product=uncharacterized LOC113218945
gene=LOC100577266	product=uncharacterized LOC100577266
gene=LOC102655123	product=uncharacterized LOC102655123
gene=TRNAL-AAG	product=tRNA-Leu
gene=TRNAW-CCA	product=tRNA-Trp
gene=LOC102654662	product=uncharacterized LOC102654662

## Sheet: q-value_0.01
Common gene candidates identified using a peak calling q-value threshold of 0.01
gene=LOC410380
gene=LOC411238
gene=LOC100577551
gene=LOC724292
gene=LOC726594
gene=LOC410702
gene=LOC724176
gene=TRNAW-CCA
gene=LOC102655560
gene=LOC107965562
gene=LOC408741
gene=LOC102655564
gene=LOC411361
gene=LOC411009
gene=LOC408874
gene=LOC102655793
gene=LOC552844
gene=LOC100578984
gene=LOC411011
gene=LOC113219029
gene=LOC410602
gene=LOC113219145
gene=LOC413319
gene=LOC410603
gene=LOC408649
gene=LOC411808
gene=LOC102655420
gene=LOC408522
gene=LOC409611
gene=LOC102655785
gene=LOC552836
gene=LOC113218628
gene=LOC113218620
gene=LOC113219038
gene=LOC552397
gene=LOC100576671
gene=LOC113219278
gene=LOC410732
gene=LOC113219030
gene=LOC107964268
gene=LOC409869
gene=Camkii
gene=LOC408533
gene=LOC102653594
gene=LOC408532
gene=Mir1000
gene=Mir124
gene=LOC551574
gene=LOC100578448
gene=LOC100576263
gene=LOC413618
gene=LOC725343
gene=LOC724496
gene=LOC408944
gene=LOC408942
gene=LOC102655522
gene=LOC413171
gene=LOC408390
gene=LOC414039
gene=LOC413620
gene=LOC410353
gene=LOC100577341
gene=LOC408278
gene=LOC102655071
gene=LOC725474
gene=LOC413619
gene=LOC107964682
gene=LOC725117
gene=LOC102654662
gene=LOC102655995
gene=LOC408958
gene=LOC102654649
gene=LOC102656705
gene=LOC100577697
gene=LOC410362
gene=LOC726092
gene=LOC100577332
gene=LOC410369
gene=LOC410920
gene=LOC408283
gene=LOC410922
gene=LOC100578780
gene=LOC408845
gene=LOC408844
gene=E75
gene=LOC409931
gene=LOC409930
gene=LOC102655189
gene=LOC725329
gene=LOC113218945
gene=LOC100576476
gene=LOC113219117
gene=LOC100578777
gene=LOC551661
gene=LOC408298
gene=LOC410259
gene=LOC107964458
gene=LOC409142
gene=LOC113219110
gene=LOC410925
gene=LOC724243
gene=LOC102655299
gene=LOC551496
gene=LOC100578243
gene=LOC113218676
gene=LOC724450
gene=LOC412838
gene=LOC724333
gene=LOC725306
gene=LOC102656016
gene=LOC102655600
gene=LOC102653784
gene=LOC102653663
gene=LOC100577829
gene=LOC100578236
gene=LOC113219414
gene=LOC100578233
gene=LOC113219413
gene=LOC100577266
gene=LOC408351
gene=Melt
gene=LOC726886
gene=LOC724344
gene=LOC724901
gene=LOC550708
gene=LOC102654623
gene=LOC552568
gene=TRNAT-AGU
gene=LOC100577017
gene=LOC100577254
gene=LOC410685
gene=LOC413958
gene=LOC100576283
gene=LOC413957
gene=LOC726611
gene=LOC725401
gene=LOC726855
gene=LOC410336
gene=LOC113219312
gene=LOC408935
gene=LOC726866
gene=LOC550808
gene=LOC107965194
gene=LOC102655259
gene=LOC408936
gene=LOC113218758
gene=LOC412243
gene=LOC410618
gene=LOC102655123
gene=LOC107964152
gene=LOC550996
gene=LOC113218766
gene=LOC113218521
gene=TRNAL-AAG
gene=LOC408792
gene=LOC726284
gene=LOC113218760
gene=LOC410758
gene=LOC410637
gene=LOC726963
gene=LOC408315
gene=LOC113219290
gene=LOC408554
gene=LOC102655477
gene=LOC725638
gene=LOC551957
gene=LOC551834
gene=FAR1
gene=LOC100576405
gene=TRNAS-AGA
gene=LOC411052
gene=LOC551157
gene=LOC725281
gene=LOC408562
gene=LOC100576882
gene=LOC107963999
gene=LOC102656553
gene=LOC102655465
gene=LOC411050
gene=LOC100577723
gene=LOC409783
gene=LOC410413
gene=Or63
gene=LOC410649
gene=LOC113219070
gene=LOC725614
gene=LOC726825
gene=LOC726827
gene=LOC726948
gene=LOC102655339
