# Supplementary material for: Mblk-1/E93, an ecdysone related-transcription factor, targets synaptic plasticity-related genes in the honey bee mushroom bodies
Source: Sci Rep. 2022 Dec 9;12:21367. doi: 10.1038/s41598-022-23329-z (PMC9734179; doi:10.1038/s41598-022-23329-z)
Supplement: Supplementary file 4 — Supplementary Information 4. [file 41598_2022_23329_MOESM4_ESM.csv]

	p_val	avg_log2FC	pct.1	pct.2	p_val_adj	cluster	gene
LOC107964906	1.65530897057065e-134	1.4664226709857	0.71	0.01	1.4889504190283e-130	0	LOC107964906
LOC727308	5.65649407935184e-100	1.07663968954325	0.596	0.019	5.08801642437698e-96	0	LOC727308
LOC551356	2.53524384648059e-76	2.1996198671706	1	0.872	2.28045183990929e-72	0	LOC551356
LOC410791	1.23941614947363e-74	1.49001545613327	1	0.971	1.11485482645153e-70	0	LOC410791
LOC102655446	1.55986684515945e-72	0.687369004415766	0.426	0.01	1.40310022722092e-68	0	LOC102655446
LOC100578466	5.71273162767357e-72	0.881215126520281	0.47	0.021	5.13860209909238e-68	0	LOC100578466
LOC551123	1.00673148371373e-70	1.90333074836802	0.989	0.766	9.055549696005e-67	0	LOC551123
LOC725131	1.85335545282951e-66	1.31434798490257	1	0.971	1.66709322982015e-62	0	LOC725131
LOC726842	1.65242058524837e-65	1.19806095853903	0.377	0.007	1.48635231643091e-61	0	LOC726842
LOC410021	3.74059760354807e-65	0.844234512226301	0.366	0.005	3.36466754439149e-61	0	LOC410021
LOC411347	3.75395487070216e-64	1.52625915644703	0.907	0.405	3.37668240619659e-60	0	LOC411347
LOC410347	3.08136093254964e-63	1.37441391339983	0.366	0.007	2.7716841588284e-59	0	LOC410347
Ac3	3.17510871661855e-63	1.3783317473055	0.858	0.299	2.85601029059838e-59	0	Ac3
LOC409383	4.5615714751726e-63	0.882938041556785	0.366	0.007	4.10313354191775e-59	0	LOC409383
LOC724195	6.06081157617608e-62	1.15812329217028	0.645	0.105	5.45170001277039e-58	0	LOC724195
LOC411467	3.48406279058513e-60	0.670555704681388	0.372	0.011	3.13391448013133e-56	0	LOC411467
LOC551737	1.36918986149477e-58	1.85606033631615	1	0.986	1.23158628041455e-54	0	LOC551737
LOC408411	6.35286208284473e-58	0.96675364899195	0.322	0.004	5.71439944351884e-54	0	LOC408411
LOC410756	6.17596761400957e-56	2.0858052491576	0.77	0.267	5.55528286880161e-52	0	LOC410756
LOC100578239	1.46896947162431e-54	0.720296543115861	0.306	0.004	1.32133803972607e-50	0	LOC100578239
LOC408681	4.28954325239632e-54	0.55744333164923	0.328	0.009	3.85844415553049e-50	0	LOC408681
LOC409674	8.34676109387054e-54	1.24716631328373	0.918	0.521	7.50791160393655e-50	0	LOC409674
LOC408688	5.04340863990427e-52	1.36928395061226	0.601	0.121	4.53654607159389e-48	0	LOC408688
LOC725885	2.09262265967214e-51	1.72153007681443	0.967	0.773	1.88231408237509e-47	0	LOC725885
LOC552209	1.08426220642413e-50	1.62602835476129	0.929	0.613	9.75293854678504e-47	0	LOC552209
LOC551736	1.97627571079944e-50	1.40510650261318	0.923	0.638	1.7776600018641e-46	0	LOC551736
LOC100577959	9.62141126191214e-50	1.04968745523184	0.464	0.059	8.65445943008997e-46	0	LOC100577959
LOC412439	1.19428703927781e-49	0.606623722482751	0.268	0.001	1.07426119183039e-45	0	LOC412439
LOC113218601	3.95920789815311e-48	1.48213836679765	1	1	3.56130750438872e-44	0	LOC113218601
LOC410060	7.7349666155272e-48	0.860055316165696	1	1	6.95760247066672e-44	0	LOC410060
LOC409963	9.70887172423463e-48	1.17501864892788	0.945	0.667	8.73313011594905e-44	0	LOC409963
LOC412801	2.06782341486634e-47	1.3044841985311	0.787	0.302	1.86000716167227e-43	0	LOC412801
LOC113219353	2.13700587263346e-47	0.690937063121801	0.361	0.026	1.9222367824338e-43	0	LOC113219353
LOC410758	4.70697912460256e-47	1.08923397152432	0.628	0.16	4.23392772258e-43	0	LOC410758
rna28352	5.07249677550435e-47	1.67157192151436	1	0.995	4.56271084956616e-43	0	rna28352
AChE-2	5.13233088572973e-47	1.83357372719932	0.672	0.192	4.61653163171389e-43	0	AChE-2
LOC408393	2.34359732382355e-46	1.40294383512554	0.683	0.203	2.10806579277928e-42	0	LOC408393
LOC411083	8.90024845031766e-46	1.13804850530272	1	0.999	8.00577348106074e-42	0	LOC411083
LOC102655100	4.40457477010337e-45	1.83632327446272	1	0.951	3.96191500570798e-41	0	LOC102655100
LOC100577632	5.1979244037344e-45	2.56068811841083	0.432	0.061	4.67553300115909e-41	0	LOC100577632
LOC412777	2.07531080649751e-44	1.27283803257969	0.984	0.823	1.86674207044451e-40	0	LOC412777
LOC411958	3.65365420401475e-44	0.556955953669943	0.399	0.042	3.28646195651127e-40	0	LOC411958
LOC107966102	5.04318747700086e-43	1.29327538993998	1	1	4.53634713556227e-39	0	LOC107966102
LOC408770	1.12058569667694e-42	1.14473873166879	0.945	0.606	1.00796683416091e-38	0	LOC408770
Fabp	2.75872893856017e-42	0.908351256457795	0.481	0.085	2.48147668023487e-38	0	Fabp
nAChRa1	4.28813184935108e-42	1.28762018897313	0.918	0.632	3.8571745984913e-38	0	nAChRa1
LOC410689	8.03802907336457e-42	0.680917877981207	1	1	7.23020715149143e-38	0	LOC410689
LOC107966103	1.06226563195055e-41	1.81922980980865	0.989	0.97	9.55507935939522e-38	0	LOC107966103
LOC413759	1.7381441200875e-41	0.612149825443821	0.306	0.02	1.56346063601871e-37	0	LOC413759
LOC726924	2.3480147333493e-41	1.0981521238948	1	0.921	2.11203925264769e-37	0	LOC726924
LOC411664	2.57778397113514e-40	1.01654880889072	0.503	0.108	2.31871668203606e-36	0	LOC411664
LOC410270	4.0061833800227e-40	1.59849599387101	0.76	0.35	3.60356195033042e-36	0	LOC410270
LOC726399	5.81037855399865e-39	0.947636183762147	0.973	0.784	5.22643550932178e-35	0	LOC726399
LOC102655072	1.25209956262227e-38	0.582170417551607	0.361	0.042	1.12626355657873e-34	0	LOC102655072
LOC412865	2.71593520551291e-38	0.917425936628382	0.311	0.027	2.44298371735886e-34	0	LOC412865
LOC551257	4.61912401546411e-38	1.01611745607248	0.852	0.49	4.15490205190996e-34	0	LOC551257
LOC113219373	6.1016757937188e-38	0.693097484366135	0.399	0.061	5.48845737645006e-34	0	LOC113219373
LOC725946	3.33979523193991e-37	0.725360007165907	0.454	0.086	3.00414581112995e-33	0	LOC725946
LOC100578611	9.70663868259738e-37	0.588860147016266	0.333	0.036	8.73112149499635e-33	0	LOC100578611
LOC724706	1.06692902873541e-36	0.488120180122114	0.306	0.027	9.59702661347498e-33	0	LOC724706
Amih	1.00737946319615e-35	1.16221774292139	0.776	0.373	9.0613782714494e-32	0	Amih
SIFR	2.17132376153143e-35	1.07446536312337	0.519	0.127	1.95310572349752e-31	0	SIFR
LOC113218600	2.31713371465827e-35	1.66811530381103	0.923	0.747	2.08426177633512e-31	0	LOC113218600
LOC113218632	3.1219110599278e-35	1.23996604719287	0.913	0.637	2.80815899840505e-31	0	LOC113218632
LOC413569	1.35438551371427e-33	1.41980241839206	0.798	0.446	1.21826976958599e-29	0	LOC413569
LOC725542	1.8462308525302e-33	0.834539480455569	0.508	0.12	1.66068465185092e-29	0	LOC725542
LOC551086	3.21856070205732e-33	0.622129412675011	0.557	0.132	2.89509535150056e-29	0	LOC551086
LOC411113	6.70300403043753e-33	0.914370632591671	1	0.97	6.02935212537856e-29	0	LOC411113
LOC726456	1.40338973345212e-32	0.846667261463887	0.798	0.458	1.26234906524018e-28	0	LOC726456
LOC411586	2.07026589583912e-32	0.827841901267834	0.563	0.175	1.86220417330729e-28	0	LOC411586
LOC102655145	8.39822219069344e-32	0.920977457204719	0.945	0.756	7.55420086052875e-28	0	LOC102655145
LOC408718	8.99096826654021e-31	0.655888944671604	0.546	0.161	8.08737595575292e-27	0	LOC408718
LOC410662	9.55114731785591e-31	1.33136761386304	0.448	0.115	8.59125701241139e-27	0	LOC410662
LOC726069	1.2377961806464e-30	0.645403684390381	0.481	0.122	1.11339766449143e-26	0	LOC726069
LOC551005	2.45016621984987e-30	0.926121490009162	0.689	0.329	2.20392451475496e-26	0	LOC551005
LOC413383	3.2418796740827e-30	0.617410151698126	0.448	0.103	2.91607076683739e-26	0	LOC413383
LOC100576384	5.1149705105156e-30	0.899352589467242	0.945	0.763	4.60091597420878e-26	0	LOC100576384
LOC412818	6.6822235408287e-30	0.634718576023186	0.437	0.099	6.01066007497542e-26	0	LOC412818
Emc	8.28310584252283e-30	0.896296624044383	0.923	0.693	7.45065370534928e-26	0	Emc
LOC413382	1.75798451929802e-29	1.52078499099227	0.792	0.532	1.58130707510857e-25	0	LOC413382
LOC100859932	1.08793813023417e-28	0.88236547154741	0.989	0.945	9.78600348145637e-25	0	LOC100859932
LOC410259	2.18328914319273e-27	0.758344832556827	0.803	0.388	1.96386858430186e-23	0	LOC410259
LOC725485	4.82398275568361e-27	0.764650509979396	0.907	0.61	4.3391724887374e-23	0	LOC725485
LOC724439	7.27064178390594e-27	0.626849339015757	0.514	0.155	6.5399422846234e-23	0	LOC724439
Abscam	1.71204147683917e-26	1.09157967382384	0.721	0.33	1.53998130841683e-22	0	Abscam
LOC552243	7.58955156818528e-26	0.84603361151832	0.754	0.459	6.82680163558266e-22	0	LOC552243
LOC726331	1.01796008927549e-25	0.967327112393132	0.814	0.468	9.15655100303303e-22	0	LOC726331
LOC411277	2.32845938799628e-25	0.796015250522882	0.781	0.451	2.09444921950265e-21	0	LOC411277
LOC100576413	2.33661615507949e-25	1.02689439502277	0.923	0.759	2.101786231494e-21	0	LOC100576413
LOC408427	4.74576542525176e-25	0.680500900979281	0.475	0.143	4.26881600001396e-21	0	LOC408427
LOC100577879	7.3903516455208e-25	0.866381872814974	0.311	0.06	6.64762130514596e-21	0	LOC100577879
Glurb	1.73079209502041e-24	1.3425256843877	0.574	0.243	1.55684748947086e-20	0	Glurb
LOC551946	1.85664458584879e-24	0.595705687930668	0.366	0.086	1.67005180497099e-20	0	LOC551946
LOC409051	2.4147550096197e-24	0.727259806740952	0.989	0.9	2.17207213115292e-20	0	LOC409051
LOC726896	2.64519129497415e-24	0.844877440382716	0.486	0.178	2.37934956982925e-20	0	LOC726896
LOC408670	2.65863743108224e-24	0.851198129752071	0.377	0.095	2.39144436925847e-20	0	LOC408670
LOC413368	3.3329482056856e-24	0.523606460077832	0.344	0.075	2.9979869110142e-20	0	LOC413368
LOC551914	8.89935016285882e-24	0.579798009744936	0.508	0.172	8.0049654714915e-20	0	LOC551914
LOC107965520	9.05146678491921e-24	0.678176531706962	0.415	0.118	8.14179437303483e-20	0	LOC107965520
LOC100577283	9.07718235696489e-24	0.516422438406203	0.317	0.064	8.16492553008992e-20	0	LOC100577283
LOC409616	9.15789179925506e-24	0.66024108713336	0.393	0.102	8.23752367342993e-20	0	LOC409616
LOC409207	9.81681513464989e-24	0.941958951253616	0.847	0.602	8.83022521361758e-20	0	LOC409207
LOC411344	2.93202709338492e-23	0.568000579436285	0.339	0.077	2.63735837049973e-19	0	LOC411344
LOC408543	3.66428420861652e-23	0.741216790281969	0.956	0.887	3.29602364565056e-19	0	LOC408543
LOC408661	5.07398366516036e-23	0.699443097460198	0.612	0.264	4.56404830681174e-19	0	LOC408661
LOC412319	5.30191437954475e-23	0.357590093474097	0.268	0.044	4.7690719844005e-19	0	LOC412319
LOC552709	7.30564609029876e-23	1.52403543166433	0.809	0.551	6.57142865822374e-19	0	LOC552709
rna28354	1.73357294383261e-22	0.414158318871603	0.525	0.193	1.55934886297743e-18	0	rna28354
LOC724292	3.32453095909957e-22	0.783638638523743	0.956	0.835	2.99041559771007e-18	0	LOC724292
LOC413582	1.16064568316094e-21	1.10417275649898	0.432	0.142	1.04400079200327e-17	0	LOC413582
LOC551461	1.91242271765123e-21	0.384041343624754	0.29	0.059	1.72022423452728e-17	0	LOC551461
LOC411114	2.8996257076714e-21	0.68346752713878	1	0.996	2.60821332405042e-17	0	LOC411114
LOC408766	1.03058325306773e-20	0.667398337047525	0.995	0.914	9.27009636134423e-17	0	LOC408766
LOC552309	1.4224179935448e-20	0.723848230702731	0.978	0.95	1.27946498519355e-16	0	LOC552309
LOC408722	1.87682404975125e-20	0.848424025023155	0.995	0.999	1.68820323275125e-16	0	LOC408722
LOC408542	2.01959832555866e-20	0.432117483413527	0.344	0.086	1.81662869384002e-16	0	LOC408542
LOC413994	2.14085026055926e-20	0.649243356420539	0.967	0.849	1.92569480937305e-16	0	LOC413994
LOC552370	6.20907607256451e-20	0.407819674300911	0.344	0.091	5.58506392727177e-16	0	LOC552370
LOC409933	8.28602213299561e-20	0.758745793074369	0.973	0.895	7.45327690862955e-16	0	LOC409933
LOC413834	9.36920380187222e-20	0.658056872566942	0.732	0.454	8.42759881978407e-16	0	LOC413834
LOC409680	2.21901018656826e-19	0.624864567810634	0.612	0.3	1.99599966281815e-15	0	LOC409680
LOC410348	4.13256412313265e-19	0.55752249404278	0.41	0.138	3.71724142875782e-15	0	LOC410348
LOC410317	7.34344730327801e-19	0.947419512606138	0.65	0.347	6.60543084929857e-15	0	LOC410317
LOC100576805	8.11832531952687e-19	0.654944891305344	0.47	0.18	7.30243362491442e-15	0	LOC100576805
LOC411157	9.17789455666561e-19	0.449120156394029	0.328	0.089	8.25551615372072e-15	0	LOC411157
LOC724460	1.48998116507808e-18	0.568132549150277	0.596	0.283	1.34023805798773e-14	0	LOC724460
LOC100578102	2.97966657333726e-18	0.665854996682322	0.929	0.776	2.68021008271686e-14	0	LOC100578102
LOC551792	1.09406152947337e-17	0.571554332255017	0.661	0.353	9.841083457613e-14	0	LOC551792
LOC552017	1.16569609747779e-17	0.761913707471534	0.945	0.719	1.04854363968127e-13	0	LOC552017
LOC410375	1.42063409492573e-17	0.420104082533859	0.35	0.106	1.2778603683857e-13	0	LOC410375
LOC725336	1.9892018603369e-17	0.472708326198631	1	1	1.78928707337304e-13	0	LOC725336
LOC725189	3.17060361875459e-17	1.45644254834875	0.448	0.2	2.85195795506975e-13	0	LOC725189
LOC413791	3.17996590192163e-17	0.525295018238799	0.628	0.307	2.86037932877851e-13	0	LOC413791
LOC409267	5.45676658263558e-17	0.454594704723097	0.41	0.147	4.9083615410807e-13	0	LOC409267
LOC100576882	7.99641540712992e-17	0.586055517896949	0.962	0.868	7.19277565871336e-13	0	LOC100576882
LOC408381	1.02624254768322e-16	0.598326388089804	0.579	0.299	9.23105171641056e-13	0	LOC408381
LOC107965314	1.38252920451468e-16	0.521118968443121	0.29	0.076	1.24358501946095e-12	0	LOC107965314
LOC409703	1.75254763083555e-16	0.399089929544184	0.328	0.099	1.57641659393658e-12	0	LOC409703
LOC551941	2.53488483359436e-16	0.455648199391526	0.492	0.207	2.28012890781813e-12	0	LOC551941
LOC100578332	2.67344871569692e-16	0.514774414399196	0.634	0.354	2.40476711976938e-12	0	LOC100578332
LOC408957	2.72032981832228e-16	0.659296251868983	0.71	0.458	2.44693667158089e-12	0	LOC408957
LOC100578678	2.96023225733791e-16	0.438896276744685	0.306	0.087	2.66272891547545e-12	0	LOC100578678
LOC410686	3.81364747769688e-16	0.549942642766586	0.863	0.632	3.43037590618834e-12	0	LOC410686
LOC551647	8.29037069237114e-16	0.894166104174507	0.585	0.337	7.45718843778784e-12	0	LOC551647
LOC408471	1.4629666588679e-15	0.493177734075408	0.836	0.605	1.31593850965167e-11	0	LOC408471
LOC413005	2.11349343255604e-15	0.47672615394414	0.962	0.845	1.90108734258415e-11	0	LOC413005
LOC726647	2.59422293216334e-15	0.559746758264406	0.53	0.259	2.33350352748092e-11	0	LOC726647
LOC102656796	4.5143368902951e-15	0.426621212964384	0.984	0.998	4.06064603282044e-11	0	LOC102656796
LOC409045	4.63269403235905e-15	0.605418359003627	0.896	0.822	4.16710828210697e-11	0	LOC409045
LOC412701	5.57328895203133e-15	0.494653781932374	0.421	0.172	5.01317341235218e-11	0	LOC412701
LOC412332	8.12303076673282e-15	0.366223841807901	0.322	0.103	7.30666617467617e-11	0	LOC412332
LOC724192	9.82048257172837e-15	0.557905449625144	0.699	0.431	8.83352407326967e-11	0	LOC724192
LOC409919	1.78422422147953e-14	0.454735534460954	0.508	0.231	1.60490968722084e-10	0	LOC409919
LOC409238	2.38996745938475e-14	0.534952449536582	0.885	0.712	2.14977572971658e-10	0	LOC409238
LOC726977	2.50798207604468e-14	0.420998064352066	0.437	0.185	2.25592987740219e-10	0	LOC726977
LOC408500	4.42320458209972e-14	0.578946611053428	0.874	0.708	3.9786725215987e-10	0	LOC408500
LOC113219162	6.48209471696367e-14	0.710129002245965	0.557	0.3	5.83064419790882e-10	0	LOC113219162
LOC727405	9.282217809002e-14	0.397447447450649	0.306	0.101	8.3493549191973e-10	0	LOC727405
LOC410222	2.09861786221524e-13	0.357876499094381	0.596	0.286	1.88770676706261e-09	0	LOC410222
LOC408685	2.31553984546303e-13	0.638379637610243	0.672	0.44	2.08282809099399e-09	0	LOC408685
LOC409893	2.4082789648678e-13	0.487753290335363	0.945	0.805	2.16624692889859e-09	0	LOC409893
LOC409836	2.53147319354707e-13	0.494089037118877	0.852	0.655	2.27706013759559e-09	0	LOC409836
LOC412799	3.5230372388289e-13	0.467625874016114	0.432	0.187	3.1689719963266e-09	0	LOC412799
LOC550724	7.058088474287e-13	0.533779201782887	0.432	0.202	6.34875058262116e-09	0	LOC550724
LOC724919	1.14696703839609e-12	0.286062893289031	0.273	0.086	1.03169685103728e-08	0	LOC724919
LOC411525	1.20427448966289e-12	0.770571062836288	0.825	0.756	1.08324490345177e-08	0	LOC411525
LOC410158	1.26897119369957e-12	0.416528923655966	0.492	0.251	1.14143958873276e-08	0	LOC410158
LOC409882	1.70529451688207e-12	0.656448090233616	0.579	0.374	1.53391241793542e-08	0	LOC409882
LOC410573	1.73818584428933e-12	0.358764684820458	0.29	0.097	1.56349816693825e-08	0	LOC410573
LOC100577972	2.67041534611408e-12	0.671722699350552	0.792	0.628	2.40203860382962e-08	0	LOC100577972
LOC408767	2.71214934301088e-12	0.317259632055381	0.29	0.096	2.43957833403828e-08	0	LOC408767
LOC726231	2.98889726847722e-12	0.429612548079383	0.628	0.375	2.68851309299526e-08	0	LOC726231
LOC408455	3.51492824749073e-12	0.55883115237007	0.273	0.089	3.16167795861791e-08	0	LOC408455
GluCl	3.97777415713499e-12	0.382445956475335	1	0.985	3.57800785434292e-08	0	GluCl
LOC408963	4.27585755971563e-12	0.502069730322747	0.317	0.118	3.84613387496421e-08	0	LOC408963
LOC409780	4.43156679389534e-12	0.783594909024672	0.59	0.315	3.98619433110886e-08	0	LOC409780
LOC726727	5.36421920434456e-12	0.434028157287772	0.497	0.263	4.82511517430793e-08	0	LOC726727
LOC102654975	6.93656799940883e-12	0.511153043705633	0.607	0.318	6.23944291546824e-08	0	LOC102654975
LOC725190	6.9919494653533e-12	0.469014966539329	0.492	0.256	6.28925854408529e-08	0	LOC725190
nAChRa3	7.89672333785748e-12	0.36506574819493	0.404	0.176	7.1031026424028e-08	0	nAChRa3
LOC113219412	1.70396493550675e-11	0.529518096017886	0.333	0.133	1.53271645948832e-07	0	LOC113219412
uzip	1.75028570576393e-11	0.462908018929284	0.59	0.36	1.57438199233466e-07	0	uzip
Br-c	2.15123007293527e-11	0.830121897276592	0.59	0.377	1.93503145060527e-07	0	Br-c
LOC408429	2.95162238967028e-11	0.429094694875848	0.454	0.219	2.65498433950842e-07	0	LOC408429
LOC102655737	4.14110783119471e-11	0.452737853664691	0.683	0.463	3.72492649415964e-07	0	LOC102655737
LOC100578818	4.21383133045734e-11	0.428740325928009	0.372	0.17	3.79034128174638e-07	0	LOC100578818
LOC724592	4.43096489183808e-11	0.594511611148955	0.967	0.936	3.98565292020835e-07	0	LOC724592
LOC409818	5.93864201926765e-11	0.691921003189971	0.628	0.45	5.34180849633125e-07	0	LOC409818
LOC413275	6.44473209965046e-11	0.271581557823771	0.301	0.112	5.79703652363559e-07	0	LOC413275
LOC408792	6.537101958289e-11	0.32685514510737	0.891	0.673	5.88012321148096e-07	0	LOC408792
LOC411653	6.84321394119339e-11	0.379279994633347	0.639	0.369	6.15547094010345e-07	0	LOC411653
LOC413310	6.98921835338731e-11	0.25301323135991	0.273	0.095	6.28680190887188e-07	0	LOC413310
LOC551663	7.03620900491839e-11	0.428151590951102	0.519	0.291	6.32906999992409e-07	0	LOC551663
LOC102655354	7.93309433379302e-11	0.494744250171419	0.519	0.309	7.13581835324682e-07	0	LOC102655354
LOC724991	8.73936135502022e-11	0.458819008075638	0.667	0.443	7.86105553884069e-07	0	LOC724991
LOC408779	1.10715215509497e-10	0.407085429545312	0.989	0.897	9.95883363507928e-07	0	LOC408779
LOC412111	1.1427451486341e-10	0.47386456499587	0.628	0.411	1.02789926119638e-06	0	LOC412111
LOC100576346	1.17963288924902e-10	0.468650045125405	0.978	0.979	1.0610797838795e-06	0	LOC100576346
LOC726283	1.27676018944261e-10	0.468793575448449	0.552	0.319	1.14844579040363e-06	0	LOC726283
LOC409969	1.28328399914316e-10	0.414649305836316	0.951	0.865	1.15431395722927e-06	0	LOC409969
LOC408945	1.28938834737142e-10	0.369308022449951	0.432	0.217	1.15980481846059e-06	0	LOC408945
LOC100576528	1.51761783956098e-10	0.474437487821632	0.454	0.237	1.36509724668511e-06	0	LOC100576528
LOC411199	1.81104823130886e-10	0.515317855976554	0.552	0.357	1.62903788406232e-06	0	LOC411199
LOC551261	1.82177690813242e-10	0.468521445853963	0.951	0.862	1.63868832886512e-06	0	LOC551261
LOC409007	2.16798361018677e-10	0.500726438753737	0.645	0.445	1.950101257363e-06	0	LOC409007
LOC100577600	2.24317121974854e-10	0.588228806437068	0.443	0.241	2.01773251216381e-06	0	LOC100577600
LOC409006	2.24491699986358e-10	0.496094296268056	0.617	0.404	2.01930284137729e-06	0	LOC409006
LOC408908	2.3607343563539e-10	0.545832685049387	0.672	0.479	2.12348055354034e-06	0	LOC408908
LOC725263	2.53955485213361e-10	0.351309379593378	0.486	0.261	2.28432958949419e-06	0	LOC725263
LOC410363	2.62930484272302e-10	0.41996009859779	0.601	0.368	2.36505970602936e-06	0	LOC410363
LOC725528	3.02460846531825e-10	0.424432484444546	0.617	0.431	2.72063531455376e-06	0	LOC725528
LOC724792	3.87435497083872e-10	0.516699662703588	0.689	0.52	3.48498229626943e-06	0	LOC724792
LOC408623	4.03558199565698e-10	0.359504244001533	0.978	0.899	3.63000600509345e-06	0	LOC408623
LOC727246	7.70267191996948e-10	0.365680522052211	0.951	0.853	6.92855339201255e-06	0	LOC727246
LOC113218544	8.66108959624635e-10	0.442925489677769	0.814	0.663	7.79065009182359e-06	0	LOC113218544
LOC552019	9.42484489246429e-10	0.338633102417413	0.284	0.113	8.47764798077163e-06	0	LOC552019
LOC102654585	9.95995872443655e-10	0.284079771142272	0.273	0.103	8.95898287263067e-06	0	LOC102654585
LOC410718	1.03783763144787e-09	0.259979560612541	0.268	0.101	9.33534949487358e-06	0	LOC410718
LOC409024	1.13001875506895e-09	0.37303844136415	0.579	0.343	1.01645187018452e-05	0	LOC409024
LOC411748	1.13158660957678e-09	0.359753715736702	0.415	0.206	1.01786215531431e-05	0	LOC411748
LOC409435	1.17857326186861e-09	0.358124283957275	0.421	0.213	1.06012664905081e-05	0	LOC409435
LOC726681	1.27438861517972e-09	0.336498991145289	0.464	0.244	1.14631255935416e-05	0	LOC726681
LOC408311	1.46149023714505e-09	0.387597492600468	0.443	0.238	1.31461046831197e-05	0	LOC408311
LOC409337	1.48822407646513e-09	0.581973920223018	0.645	0.506	1.33865755678038e-05	0	LOC409337
LOC408822	1.53673100286291e-09	0.601528163163342	0.836	0.814	1.38228953707519e-05	0	LOC408822
LOC726284	1.95421163506957e-09	0.392575168754853	0.951	0.887	1.75781336574508e-05	0	LOC726284
LOC408850	2.95885702525035e-09	0.436254379585316	0.984	0.936	2.66149189421269e-05	0	LOC408850
LOC409608	3.02498074113831e-09	0.331583252602051	0.257	0.1	2.72097017665391e-05	0	LOC409608
LOC409829	3.32933975585445e-09	0.457397002396615	0.776	0.632	2.99474111039108e-05	0	LOC409829
LOC409665	3.76862280543666e-09	0.303864027804391	0.333	0.15	3.38987621349028e-05	0	LOC409665
LOC410087	4.57539024910851e-09	0.807460886880188	0.268	0.108	4.1155635290731e-05	0	LOC410087
LOC727180	4.89375991823262e-09	0.35074866129865	0.415	0.216	4.40193704645024e-05	0	LOC727180
LOC413577	5.33949843610308e-09	0.349721484870469	0.251	0.097	4.80287884327472e-05	0	LOC413577
LOC102656093	5.45990881953575e-09	0.34685851694097	0.41	0.217	4.9111879831724e-05	0	LOC102656093
LOC552221	5.7609816507904e-09	0.438928798076041	0.754	0.615	5.18200299488596e-05	0	LOC552221
LOC100578953	6.60487213809099e-09	0.366534733963158	0.781	0.605	5.94108248821285e-05	0	LOC100578953
LOC410423	7.65892546752686e-09	0.422257876722228	0.749	0.545	6.88920345804041e-05	0	LOC410423
LOC113218995	9.68979267107891e-09	0.309246653170649	0.262	0.105	8.71596850763548e-05	0	LOC113218995
LOC552545	1.10035984668066e-08	0.299563537738821	0.257	0.103	9.89773682089251e-05	0	LOC552545
LOC724299	1.25350252796867e-08	0.347487279226315	0.557	0.358	0.000112752552390782	0	LOC724299
LOC552109	1.49569628766995e-08	0.458086743960592	0.623	0.453	0.000134537881075912	0	LOC552109
LOC411539	1.54061589125295e-08	0.57035821359915	0.689	0.579	0.000138578399418202	0	LOC411539
LOC410379	2.0267595912759e-08	0.358178222256368	0.333	0.158	0.000182307025235267	0	LOC410379
LOC550970	3.04356033497772e-08	0.304682333243026	0.454	0.248	0.000273768252131246	0	LOC550970
LOC100576563	3.29978383550364e-08	0.334457330777197	0.383	0.208	0.000296815556003552	0	LOC100576563
LOC408449	3.48966691949227e-08	0.513737798870426	0.29	0.127	0.000313895539408329	0	LOC408449
LOC107965250	3.6103471507223e-08	0.330705183226203	0.404	0.219	0.000324750726207471	0	LOC107965250
LOC410117	3.63267848643808e-08	0.396281075664081	0.825	0.697	0.000326759429855105	0	LOC410117
LOC727312	4.0113935186113e-08	0.3914528683896	0.863	0.758	0.000360824846999087	0	LOC727312
LOC552265	5.08394899461188e-08	0.494218340247699	0.628	0.46	0.000457301212065339	0	LOC552265
LOC725707	5.58247847175354e-08	0.311418024518793	0.475	0.276	0.000502143938534231	0	LOC725707
LOC113218866	6.07280666593025e-08	0.322854879017787	0.29	0.132	0.000546248959600426	0	LOC113218866
LOC100578661	6.36150273769035e-08	0.305009415319967	0.393	0.211	0.000572217171255247	0	LOC100578661
LOC100576879	7.55001145023503e-08	0.333453170106584	0.383	0.203	0.000679123529948641	0	LOC100576879
LOC726524	9.25159994899743e-08	0.490047670227709	0.951	0.916	0.000832181415412318	0	LOC726524
LOC552552	9.43977858958171e-08	0.343768990980205	0.399	0.217	0.000849108084132875	0	LOC552552
LOC727127	9.49829343895225e-08	0.355323089410031	0.896	0.774	0.000854371494833755	0	LOC727127
LOC726548	1.08157389952792e-07	0.445338101767779	0.869	0.761	0.000972875722625368	0	LOC726548
LOC727370	1.2478574014088e-07	0.291236802178074	0.257	0.11	0.00112244773256722	0	LOC727370
LOC410451	1.4431091127531e-07	0.333769509509305	0.366	0.201	0.00129807664692141	0	LOC410451
LOC113218717	2.03529590803669e-07	0.512492631251937	0.596	0.488	0.001830748669279	0	LOC113218717
LOC100578031	2.45178811632667e-07	0.312244499170329	0.792	0.665	0.00220538341063584	0	LOC100578031
LOC552651	2.58023048927529e-07	0.452727763088813	0.514	0.349	0.00232091732510312	0	LOC552651
LOC412934	2.64066018562518e-07	0.515940446842016	0.607	0.46	0.00237527383696985	0	LOC412934
LOC410785	3.56428779662175e-07	0.378654991356714	0.962	0.939	0.00320607687306126	0	LOC410785
LOC410101	4.58127716078433e-07	0.321367051561566	0.53	0.354	0.0041208588061255	0	LOC410101
LOC100578925	4.62674359270713e-07	0.307114328770008	1	0.98	0.00416175586164006	0	LOC100578925
LOC408343	5.48470622573255e-07	0.374056535807877	0.973	0.909	0.00493349325004643	0	LOC408343
LOC726544	6.83470778203474e-07	0.317864115571749	0.355	0.196	0.00614781964994025	0	LOC726544
LOC413410	7.26794560650725e-07	0.349350023243504	0.437	0.271	0.00653751707305327	0	LOC413410
LOC107965037	7.93427401544579e-07	0.35773581561214	0.426	0.264	0.00713687947689349	0	LOC107965037
LOC410035	8.0094269188192e-07	0.366913961429235	0.536	0.368	0.00720447951347787	0	LOC410035
LOC410779	8.48037887895926e-07	0.313114587758846	0.634	0.416	0.00762810080162386	0	LOC410779
LOC408782	9.5146534519738e-07	0.467867880812333	0.634	0.535	0.00855843078005044	0	LOC408782
LOC410427	1.09280228304096e-06	0.406334615887363	0.689	0.567	0.0098297565359534	0	LOC410427
LOC100578479	1.22391154800358e-06	0.347086140605382	0.503	0.333	0.0110090843742922	0	LOC100578479
LOC410690	1.53830980800947e-06	0.296855653303448	0.388	0.233	0.0138370967230452	0	LOC410690
LOC408916	1.5900801422571e-06	0.310597866588243	0.645	0.489	0.0143027708796027	0	LOC408916
LOC412815	1.61589436146184e-06	0.250869800058553	0.333	0.178	0.0145349697813493	0	LOC412815
LOC413385	1.89525748014349e-06	0.351178218344411	0.393	0.243	0.0170478410338907	0	LOC413385
NLG-4	2.01057484921549e-06	0.276611567656357	0.497	0.303	0.0180851207686934	0	NLG-4
LOC408877	2.12303825676253e-06	0.395632014116071	0.82	0.736	0.0190967291195789	0	LOC408877
LOC409956	2.28325363772922e-06	0.293528942569499	0.869	0.822	0.0205378664713744	0	LOC409956
LOC552577	2.51436490736673e-06	0.32634320712808	0.426	0.264	0.0226167123417638	0	LOC552577
LOC410819	3.65595015724832e-06	0.291493146785121	0.951	0.882	0.0328852716644486	0	LOC410819
LOC412104	4.03366626898811e-06	0.266577238647083	0.268	0.135	0.036282828089548	0	LOC412104
LOC408337	4.71630926796389e-06	0.36755392337804	0.53	0.383	0.0424232018653352	0	LOC408337
LOC410923	5.16695746406039e-06	0.310938942686027	0.776	0.635	0.0464767823892233	0	LOC410923
LOC551883	5.30176848650254e-06	0.431668996239704	0.76	0.667	0.0476894075360904	0	LOC551883
LOC408645	5.55576887059413e-06	0.495081050905566	0.486	0.342	0.0499741409909942	0	LOC408645
LOC411854	6.00230700087651e-06	0.341031146066007	0.781	0.721	0.0539907514728842	0	LOC411854
LOC409778	6.38464457228927e-06	0.49079067772098	0.311	0.182	0.057429877927742	0	LOC409778
NLG-3	6.44143250167205e-06	0.331678996916449	0.754	0.637	0.0579406853525401	0	NLG-3
LOC113218581	6.87795363903605e-06	0.250324722048099	0.311	0.17	0.0618671929831293	0	LOC113218581
LOC409727	8.12876576481423e-06	0.271854914931754	0.568	0.411	0.073118248054504	0	LOC409727
LOC551579	8.42305704814569e-06	0.362154177498854	0.508	0.367	0.0757653981480705	0	LOC551579
LOC100578957	9.96037170586367e-06	0.34284091436995	0.262	0.141	0.0895935434942437	0	LOC100578957
LOC100576956	1.01555909896409e-05	0.348152268885883	0.454	0.317	0.0913495409518202	0	LOC100576956
tra2	1.01767265704141e-05	0.275667999569591	0.443	0.292	0.0915396555008752	0	tra2
LOC550801	1.0185280653948e-05	0.328411154914798	0.634	0.489	0.0916165994822621	0	LOC550801
LOC100578947	1.24839308688122e-05	0.312562053468757	0.803	0.668	0.112292958164966	0	LOC100578947
LOC409004	1.45338638787284e-05	0.354884272568035	0.918	0.865	0.130732105589162	0	LOC409004
LOC551490	1.47187920581245e-05	0.54940493995248	0.393	0.258	0.13239553456283	0	LOC551490
LOC551071	1.60697551069741e-05	0.319228072971918	0.869	0.746	0.144547447187232	0	LOC551071
LOC409314	1.65703810713365e-05	0.715515326146637	0.563	0.438	0.149050577736671	0	LOC409314
LOC410165	1.85283184999678e-05	0.300843281127927	0.831	0.743	0.16666222490721	0	LOC410165
LOC408409	1.87956709945573e-05	0.332927738419812	0.574	0.434	0.169067060596043	0	LOC408409
LOC551331	2.09982422846192e-05	0.281497321498292	0.836	0.804	0.18887918935015	0	LOC551331
LOC100577635	2.13400951235698e-05	0.316746969010351	0.432	0.272	0.19195415563651	0	LOC100577635
LOC409792	2.14032604454709e-05	0.310130596935288	0.727	0.631	0.19252232770701	0	LOC409792
LOC410037	2.1444989637623e-05	0.26176350175357	0.951	0.889	0.192897681790419	0	LOC410037
LOC113219404	2.41804498775516e-05	0.335871494230417	0.612	0.499	0.217503146648577	0	LOC113219404
LOC551780	2.53000970560495e-05	0.292365181080474	0.399	0.262	0.227574373019165	0	LOC551780
LOC113219380	2.75896784494762e-05	0.443104784407496	0.525	0.401	0.248169157653039	0	LOC113219380
LOC726032	3.26522758672891e-05	0.307109742542172	0.41	0.272	0.293707221426266	0	LOC726032
LOC409476	3.79730603924747e-05	0.289018067377377	0.667	0.572	0.34156767823031	0	LOC409476
LOC411813	3.85553100260593e-05	0.312151405289255	0.273	0.156	0.346805013684403	0	LOC411813
LOC100577216	3.91619477809761e-05	0.527604822429884	0.896	0.873	0.35226172028988	0	LOC100577216
LOC411765	4.72999742154089e-05	0.318932688601687	0.541	0.428	0.425463268067603	0	LOC411765
LOC100820634	4.94274758619618e-05	0.250800576073276	0.536	0.375	0.444600145378347	0	LOC100820634
LOC409983	4.95590949262403e-05	0.309534423681062	0.721	0.612	0.445784058861532	0	LOC409983
LOC724221	4.96469516024551e-05	0.875581318866764	0.945	0.959	0.446574329664084	0	LOC724221
LOC724704	5.51110640068116e-05	0.38031509585706	0.639	0.524	0.495724020741271	0	LOC724704
LOC726642	5.63652436603061e-05	0.370235889760693	0.65	0.542	0.507005366724454	0	LOC726642
LOC410951	6.34629305922372e-05	0.35856697573719	0.557	0.435	0.570849060677174	0	LOC410951
LOC725558	6.63232150452177e-05	0.28549435151386	0.448	0.313	0.596577319331733	0	LOC725558
LOC408295	6.78001050816679e-05	0.267392609208916	0.694	0.576	0.609861945209603	0	LOC408295
LOC102656765	7.10535821842898e-05	0.270187212972639	0.634	0.491	0.639126971747687	0	LOC102656765
LOC726547	7.73450813037821e-05	0.310841215672212	0.639	0.505	0.69571900632752	0	LOC726547
LOC413947	7.87093231604724e-05	0.400135794337018	0.689	0.585	0.707990361828449	0	LOC413947
LOC725248	8.71642398556614e-05	0.307235335295727	0.514	0.382	0.784042337501674	0	LOC725248
LOC409142	8.87709594993489e-05	0.282966589261337	0.956	0.893	0.798494780696643	0	LOC409142
LOC412853	9.05801392375359e-05	0.370892132382629	0.607	0.493	0.814768352441635	0	LOC412853
LOC408586	9.09922167973374e-05	0.274572510161267	0.432	0.302	0.81847499009205	0	LOC408586
LOC100576378	0.000106715548771075	0.262776656486592	0.689	0.572	0.959906361195819	0	LOC100576378
LOC411306	0.000107472494040413	0.291582647808615	0.388	0.263	0.966715083893517	0	LOC411306
LOC408546	0.000114711088619246	0.27099438554205	0.574	0.453	1	0	LOC408546
LOC725860	0.000130379062063059	0.332193367647269	0.481	0.328	1	0	LOC725860
LOC409452	0.000162691090950113	0.290957183020132	0.464	0.349	1	0	LOC409452
LOC408548	0.000188557687216966	0.26677312012163	0.486	0.363	1	0	LOC408548
LOC410122	0.00022921334374722	0.46514193346251	0.88	0.882	1	0	LOC410122
LOC100578349	0.000346195947811239	0.363574263393951	0.683	0.552	1	0	LOC100578349
LOC725550	0.000366383104390816	0.262822343923565	0.339	0.224	1	0	LOC725550
LOC552142	0.000449310354765542	0.288484091858331	0.443	0.328	1	0	LOC552142
LOC100576530	0.000469479492225646	0.338664359238444	0.809	0.763	1	0	LOC100576530
LOC408845	0.000489939070533567	0.274836451836444	0.568	0.451	1	0	LOC408845
LOC408869	0.000544783278209139	0.272912667932934	0.956	0.953	1	0	LOC408869
LOC725681	0.000558684182494148	0.334170292357578	0.683	0.596	1	0	LOC725681
LOC100576392	0.000640085731383547	0.259838402085432	0.35	0.231	1	0	LOC100576392
LOC100577623	0.000741876112213207	0.250883582605958	0.634	0.525	1	0	LOC100577623
LOC413977	0.000794055712788834	0.288614046823143	0.934	0.933	1	0	LOC413977
LOC552690	0.000859723357609002	0.257289470254737	0.486	0.382	1	0	LOC552690
LOC409020	0.000996726243829008	0.292466522823469	0.896	0.787	1	0	LOC409020
LOC409690	0.00128897984489681	0.260613653847302	0.579	0.486	1	0	LOC409690
LOC409774	0.00141577704184615	0.270015674247107	0.459	0.337	1	0	LOC409774
LOC107964104	0.00146527588666971	0.578703830589928	0.896	0.89	1	0	LOC107964104
LOC411996	0.0014718283029614	0.303877803026102	0.432	0.34	1	0	LOC411996
LOC411595	0.00164905035858954	0.326602561586796	0.634	0.601	1	0	LOC411595
LOC100576569	0.0020332844473049	0.497645290450978	0.749	0.772	1	0	LOC100576569
LOC410269	0.00239007414085608	0.28636239445105	0.568	0.483	1	0	LOC410269
LOC552397	0.00492625118704569	0.426070189127716	0.41	0.334	1	0	LOC552397
LOC552491	0.00615639586331528	0.281451520928727	0.563	0.5	1	0	LOC552491
LOC100577300	0.00637683482822646	0.263533561546502	0.563	0.51	1	0	LOC100577300
LOC107964283	0.00721751249850387	0.264052776123203	0.393	0.317	1	0	LOC107964283
LOC725432	0.00846774743715418	0.250171096615361	0.743	0.719	1	0	LOC725432
LOC725318	2.20559868980244e-72	1.56257847226935	0.948	0.363	1.98393602147729e-68	1	LOC725318
LOC411212	3.07332703130596e-51	1.07980071121312	0.967	0.535	2.76445766465971e-47	1	LOC411212
LOC410216	6.63043558924760e-49	1.2255331680169	0.867	0.386	5.96407681252821e-45	1	LOC410216
LOC410013	4.064639827562e-47	1.2234702193498	0.995	0.786	3.65614352489202e-43	1	LOC410013
LOC551859	2.65795321373102e-46	0.945391101925025	1	0.991	2.39082891575105e-42	1	LOC551859
LOC409804	2.19357960797366e-45	0.924777691537578	0.995	0.939	1.97312485737231e-41	1	LOC409804
LOC410748	2.4396408846715e-45	1.24228220456231	0.469	0.078	2.19445697576202e-41	1	LOC410748
Mblk-1	9.5301646955372e-45	1.2216427426396	1	0.895	8.57238314363571e-41	1	Mblk-1
LOC552608	2.98472604374902e-44	1.01157527868705	0.972	0.786	2.68476107635224e-40	1	LOC552608
LOC412263	3.92191590107511e-43	1.00983526957845	1	0.787	3.52776335301706e-39	1	LOC412263
LOC725033	6.3599581175334e-43	0.792859626901311	0.758	0.245	5.72078232672129e-39	1	LOC725033
LOC409390	1.02262881072461e-41	0.778766188129211	1	0.99	9.19854615246786e-38	1	LOC409390
LOC113219272	2.19823019360441e-41	0.620923399357654	0.313	0.022	1.97730805914717e-37	1	LOC113219272
LOC408298	2.87891291099617e-41	0.829986285602759	1	0.934	2.58958216344106e-37	1	LOC408298
LOC550785	2.26511789945104e-38	1.07523797659145	1	0.997	2.03747355055621e-34	1	LOC550785
LOC408791	8.90353650261861e-37	0.774625920872314	0.991	0.853	8.00873108410544e-33	1	LOC408791
LOC410866	1.09810733908842e-36	0.82722677710783	0.82	0.373	9.87747551510035e-33	1	LOC410866
LOC410577	5.32863068020874e-36	0.91736004723508	0.929	0.665	4.79310329684776e-32	1	LOC410577
LOC412965	9.83328736646073e-36	0.704888736858327	0.815	0.349	8.84504198613143e-32	1	LOC412965
LOC409000	2.62746644091847e-35	0.843831850267906	0.976	0.767	2.36340606360616e-31	1	LOC409000
LOC725501	4.37815313822646e-35	0.606745573086844	0.967	0.873	3.9381487478347e-31	1	LOC725501
LOC113218612	7.78112790435764e-35	0.572990681848739	0.374	0.059	6.9991245499697e-31	1	LOC113218612
LOC408430	1.48698278176174e-33	0.680268134968924	1	0.992	1.33754101219469e-29	1	LOC408430
LOC406096	2.20479406149446e-32	0.901546415125499	0.991	0.893	1.98321225831427e-28	1	LOC406096
LOC409949	1.46256658777808e-31	0.726160308041798	0.517	0.154	1.31557864570638e-27	1	LOC409949
LOC113218974	3.28581471053312e-30	0.731527836792828	0.72	0.309	2.95559033212454e-26	1	LOC113218974
LOC410278	1.48961103672838e-29	0.808868300535004	0.844	0.475	1.33990512753718e-25	1	LOC410278
LOC409633	2.74144892754813e-29	1.10191683763916	0.867	0.473	2.46593331032955e-25	1	LOC409633
LOC412007	3.96546666670754e-29	0.62305440514556	0.507	0.146	3.56693726670343e-25	1	LOC412007
LOC726804	8.13795284546775e-29	0.734390468353269	1	0.981	7.32008858449824e-25	1	LOC726804
LOC412099	9.56659913239456e-29	0.678003235012388	0.82	0.439	8.6051559195889e-25	1	LOC412099
Camkii	2.89917019965639e-28	0.590913270915889	1	1	2.60780359459093e-24	1	Camkii
LOC409422	4.27434898740018e-28	0.594763377016635	0.995	0.913	3.84477691416647e-24	1	LOC409422
LOC410083	5.18730407906624e-28	0.666739084578474	0.891	0.526	4.66598001912008e-24	1	LOC410083
LOC102656910	2.19599989352376e-27	0.643610895478276	0.607	0.207	1.97530190422462e-23	1	LOC102656910
LOC724737	3.74264793318511e-27	0.633834330638845	0.981	0.867	3.36651181590001e-23	1	LOC724737
LOC551098	4.88137986693674e-27	0.612747935791171	0.924	0.64	4.3908011903096e-23	1	LOC551098
LOC413040	7.43815768495865e-26	0.659182179670976	0.853	0.441	6.69062283762031e-22	1	LOC413040
LOC411201	1.45945007218077e-25	0.613535090529345	0.692	0.295	1.3127753399266e-21	1	LOC411201
LOC413207	7.63155272009601e-25	0.360763609309129	0.332	0.067	6.86458167172636e-21	1	LOC413207
LOC413596	1.23488119468967e-24	0.367403780192707	0.303	0.056	1.11077563462336e-20	1	LOC413596
LOC100577092	2.45046930720661e-24	0.722275896417334	0.763	0.399	2.20419714183235e-20	1	LOC100577092
LOC413940	2.65808886702967e-24	0.617932727940101	0.796	0.394	2.39095093589319e-20	1	LOC413940
LOC551031	5.50388153738202e-24	0.632788952934273	0.995	0.95	4.95074144287513e-20	1	LOC551031
LOC100576333	1.02728151583784e-23	0.460555486774251	0.531	0.191	9.24039723496134e-20	1	LOC100576333
Dop3	1.20730146503606e-23	0.425479919610955	0.464	0.143	1.08596766779994e-19	1	Dop3
LOC408715	2.49208341466819e-23	0.563989503034218	0.507	0.173	2.24162903149404e-19	1	LOC408715
LOC410527	2.76389871961557e-23	0.518010324715006	0.938	0.753	2.4861268982942e-19	1	LOC410527
LOC411288	3.25316396933366e-23	0.511814495848123	0.995	0.937	2.92622099041563e-19	1	LOC411288
LOC113218521	3.81555327485964e-23	0.497453039963575	0.787	0.38	3.43209017073625e-19	1	LOC113218521
LOC726668	5.72544923790159e-23	0.390014291851964	0.289	0.056	5.15004158949248e-19	1	LOC726668
LOC411181	1.21228235147471e-22	0.641305990878594	0.924	0.764	1.09044797515151e-18	1	LOC411181
LOC724449	1.22088382326549e-22	0.718657574150143	0.872	0.594	1.09818499902731e-18	1	LOC724449
LOC409791	3.17150978637991e-22	0.534919447683179	0.995	0.994	2.85277305284873e-18	1	LOC409791
LOC409890	3.28447054980376e-22	0.623272506075683	0.919	0.863	2.95438125954848e-18	1	LOC409890
LOC409924	3.61503425994042e-22	0.4342899720933	0.389	0.106	3.25172331681641e-18	1	LOC409924
LOC725312	3.75097853681705e-22	0.597031931317594	0.967	0.937	3.37400519386693e-18	1	LOC725312
LOC551636	4.43577223597837e-22	0.561047728896733	0.701	0.336	3.98997712626254e-18	1	LOC551636
LOC726294	4.80985968848118e-22	0.757844257164233	0.73	0.353	4.32646878978882e-18	1	LOC726294
LOC102655329	6.31313327055344e-22	0.40321905015845	1	1	5.67866337686282e-18	1	LOC102655329
LOC411614	8.66364108451465e-22	0.392351575307859	0.346	0.087	7.79294515552093e-18	1	LOC411614
LOC100578314	1.5002532819204e-21	0.849441980066615	0.905	0.658	1.3494778270874e-17	1	LOC100578314
LOC102654994	1.81539857496173e-21	0.510379037398256	0.991	0.917	1.63295101817808e-17	1	LOC102654994
LOC409538	2.44512223418017e-21	0.493492414125722	0.673	0.326	2.19938744964507e-17	1	LOC409538
LOC102655088	2.89945861756313e-21	0.418045541636806	0.412	0.124	2.60806302649803e-17	1	LOC102655088
LOC726472	6.39376116174167e-21	1.05112985614243	0.953	0.871	5.75118816498663e-17	1	LOC726472
LOC725901	1.02506725592473e-20	0.590541670038208	0.659	0.315	9.22047996704293e-17	1	LOC725901
LOC408303	1.3443233175847e-20	0.585260946761458	0.815	0.497	1.20921882416743e-16	1	LOC408303
LOC724488	2.28620936766926e-20	0.643917260558567	0.829	0.534	2.0564453262185e-16	1	LOC724488
LOC413676	3.2577310308602e-20	0.372069680252245	0.393	0.114	2.93032906225875e-16	1	LOC413676
LOC409523	4.42373749667543e-20	0.497946859937895	0.754	0.404	3.97915187825955e-16	1	LOC409523
LOC408694	4.54611433156905e-20	0.435780544720701	0.512	0.198	4.08922984124636e-16	1	LOC408694
LOC408973	5.9058832139588e-20	0.539213987104206	0.825	0.477	5.31234195095594e-16	1	LOC408973
LOC107965288	6.47630759104402e-20	0.484700593229579	0.635	0.301	5.8254386781441e-16	1	LOC107965288
LOC724186	1.4449991376831e-19	0.510566939966762	0.829	0.5	1.29977672434595e-15	1	LOC724186
LOC410947	4.35140714024488e-19	0.613111991160538	0.976	0.797	3.91409072265027e-15	1	LOC410947
LOC409978	5.26146559515139e-19	0.487975801003133	0.692	0.36	4.73268830283868e-15	1	LOC409978
LOC726060	8.34893117532345e-19	0.533156092333175	0.934	0.826	7.50986359220345e-15	1	LOC726060
LOC412353	1.11379989890993e-18	0.528882279126961	1	0.942	1.00186300906948e-14	1	LOC412353
LOC726729	1.94456175813364e-18	0.38697018998388	0.488	0.189	1.74913330144121e-14	1	LOC726729
LOC408372	2.6052055522006e-18	0.560257865550531	1	0.952	2.34338239420444e-14	1	LOC408372
LOC409643	3.55856056156305e-18	0.738265001895673	0.924	0.86	3.20092522512596e-14	1	LOC409643
Hsc70-4	3.56199918099299e-18	0.598841497145061	0.995	0.991	3.20401826330319e-14	1	Hsc70-4
LOC100577307	4.0819368991393e-18	0.377350478828132	0.54	0.214	3.6717022407758e-14	1	LOC100577307
LOC113218523	4.58034898190033e-18	0.489042811913713	0.986	0.871	4.12002390921935e-14	1	LOC113218523
LOC409105	8.24197015369796e-18	0.456326776700098	0.649	0.342	7.41365215325132e-14	1	LOC409105
LOC410178	8.85116185438764e-18	0.48644179263891	0.844	0.495	7.96162008802168e-14	1	LOC410178
LOC408966	1.00725993219966e-17	0.469915967681338	0.929	0.854	9.0603030901359e-14	1	LOC408966
LOC102656390	1.69183544165656e-17	0.353175419266299	0.483	0.186	1.52180597977008e-13	1	LOC102656390
LOC100577168	1.95881305865233e-17	0.509968955446543	0.545	0.252	1.76195234625777e-13	1	LOC100577168
LOC102656074	4.06632951267897e-17	0.360937087713231	1	1	3.65766339665474e-13	1	LOC102656074
LOC100576965	4.11271648240242e-17	0.593823236148158	0.493	0.212	3.69938847592098e-13	1	LOC100576965
LOC408473	4.15987583434785e-17	0.473126122383682	0.839	0.514	3.74180831299589e-13	1	LOC408473
LOC551930	4.60110816875352e-17	0.519532726222752	0.991	0.872	4.13869679779379e-13	1	LOC551930
LOC551411	5.60218810371288e-17	0.494730519791126	0.806	0.518	5.03916819928974e-13	1	LOC551411
LOC551755	6.0006796491349e-17	0.462564911918442	0.768	0.432	5.39761134439684e-13	1	LOC551755
Ndufb2	6.78508835724881e-17	0.443195487056229	0.938	0.851	6.10318697734531e-13	1	Ndufb2
LOC551775	8.21962095818952e-17	0.339803225740259	0.445	0.167	7.39354905189147e-13	1	LOC551775
LOC552444	1.13420393961377e-16	0.42473253242539	0.735	0.381	1.02021644368259e-12	1	LOC552444
LOC408564	1.29649741907104e-16	0.589841427787905	0.825	0.612	1.1661994284544e-12	1	LOC408564
LOC100578296	1.66984194605439e-16	0.403064701221697	0.573	0.26	1.50202283047593e-12	1	LOC100578296
LOC408324	1.83487383818481e-16	0.398299426603006	0.578	0.27	1.65046901744724e-12	1	LOC408324
LOC409682	2.34945488407774e-16	0.492233473907531	0.891	0.681	2.11333466822792e-12	1	LOC409682
LOC552692	3.29131180258896e-16	0.332999873977077	0.313	0.093	2.96053496642877e-12	1	LOC552692
LOC726789	3.60119133055535e-16	0.495915701451148	0.938	0.894	3.23927160183454e-12	1	LOC726789
LOC408699	4.79962384895918e-16	0.529341299187878	0.877	0.774	4.31726165213879e-12	1	LOC408699
LOC726439	6.01705637963507e-16	0.431883878111366	0.957	0.857	5.41234221348175e-12	1	LOC726439
LOC725884	9.40246327955805e-16	0.441204201625727	0.915	0.817	8.45751571996246e-12	1	LOC725884
LOC550975	9.41038235567842e-16	0.443374327011751	0.744	0.426	8.46463892893274e-12	1	LOC550975
LOC100577138	1.03893851822722e-15	0.38414797605471	0.332	0.106	9.34525197145386e-12	1	LOC100577138
LOC726609	1.23681891610042e-15	0.447349478232167	0.863	0.641	1.11251861503233e-11	1	LOC726609
LOC726270	1.35256092071036e-15	0.504828313836766	0.891	0.704	1.21662854817896e-11	1	LOC726270
LOC725315	1.38129035895118e-15	0.414610097397214	0.739	0.403	1.24247067787659e-11	1	LOC725315
LOC412245	1.56209059632363e-15	0.298274305417709	0.351	0.118	1.4051004913931e-11	1	LOC412245
LOC408280	1.87593767605859e-15	0.436123051359643	0.545	0.252	1.6874059396147e-11	1	LOC408280
Hsp90	1.97202315527853e-15	0.393496710630145	0.995	0.99	1.77383482817304e-11	1	Hsp90
LOC726013	2.8300886758769e-15	0.435381090070938	0.844	0.562	2.54566476395127e-11	1	LOC726013
LOC727455	2.92962199311484e-15	0.446662851249184	0.962	0.891	2.6351949828068e-11	1	LOC727455
LOC107964349	2.98925802822327e-15	0.448651983583656	0.924	0.725	2.68883759638683e-11	1	LOC107964349
LOC100578779	3.00857240712123e-15	0.432177167549632	0.791	0.464	2.70621088020554e-11	1	LOC100578779
LOC552610	3.20014769614553e-15	0.416975476685256	0.957	0.938	2.8785328526829e-11	1	LOC552610
LOC408867	3.81398893580837e-15	0.434151204715624	0.611	0.306	3.43068304775963e-11	1	LOC408867
LOC552345	4.04377165245448e-15	0.473498599223333	0.754	0.46	3.63737260138281e-11	1	LOC552345
LOC551624	5.08178577033191e-15	0.504041761412116	0.905	0.718	4.57106630041355e-11	1	LOC551624
LOC410403	5.36623090117159e-15	0.40388635739758	0.701	0.393	4.82692469560385e-11	1	LOC410403
Argk	6.36850933034256e-15	0.519267405311218	0.986	0.991	5.72847414264313e-11	1	Argk
LOC551623	7.51709746415787e-15	0.373737499366823	0.682	0.349	6.76162916901001e-11	1	LOC551623
LOC409970	8.85068968985818e-15	0.367125466431231	0.536	0.251	7.96119537602743e-11	1	LOC409970
LOC412914	1.21351797793089e-14	0.443349675039588	0.962	0.858	1.09155942114884e-10	1	LOC412914
LOC100577844	1.27938410011154e-14	0.380961788353159	0.517	0.239	1.15080599805033e-10	1	LOC100577844
LOC409861	1.56746467200362e-14	0.474893559469282	0.706	0.415	1.40993447246726e-10	1	LOC409861
LOC551107	1.88312771821282e-14	0.448275900382028	0.919	0.804	1.69387338253243e-10	1	LOC551107
LOC408733	2.00805536926038e-14	0.556148978210836	0.815	0.534	1.80624580464971e-10	1	LOC408733
LOC408853	2.04262858800681e-14	0.380981497167182	0.483	0.224	1.83734441491212e-10	1	LOC408853
LOC551323	2.25344662076411e-14	0.340079888691422	0.308	0.093	2.02697523537731e-10	1	LOC551323
LOC102654200	2.51948003418688e-14	0.412248557766619	0.834	0.506	2.2662722907511e-10	1	LOC102654200
LOC552579	2.56346526107674e-14	0.391573330275615	0.54	0.265	2.30583700233853e-10	1	LOC552579
LOC552101	2.87727290171311e-14	0.430937681952098	0.668	0.363	2.58810697509095e-10	1	LOC552101
LOC724655	3.39051570561106e-14	0.474211131155041	0.588	0.317	3.04976887719715e-10	1	LOC724655
LOC551337	4.02791518450297e-14	0.380445210237605	0.588	0.305	3.62310970846042e-10	1	LOC551337
LOC724220	4.10907961889906e-14	0.524533005754497	0.863	0.665	3.69611711719971e-10	1	LOC724220
LOC724720	4.41913336777564e-14	0.40254604052921	0.687	0.391	3.97501046431418e-10	1	LOC724720
LOC551409	4.84321738055017e-14	0.421661131790166	0.848	0.579	4.35647403380488e-10	1	LOC551409
Rps8	5.39949605251937e-14	0.444020886955568	0.924	0.849	4.85684669924117e-10	1	Rps8
LOC552797	5.48823665787924e-14	0.314959919696005	0.308	0.105	4.93666887376237e-10	1	LOC552797
LOC552721	7.04985312124697e-14	0.251746974988213	0.261	0.075	6.34134288256165e-10	1	LOC552721
LOC726616	7.1269158004735e-14	0.405693850085932	0.929	0.871	6.41066076252592e-10	1	LOC726616
LOC409473	7.26956393130172e-14	0.46329629554346	0.692	0.406	6.5389727562059e-10	1	LOC409473
LOC413020	8.53407087613592e-14	0.293233977583891	0.408	0.163	7.67639675308426e-10	1	LOC413020
LOC725383	9.0131453419012e-14	0.413956653568928	0.976	0.922	8.10732423504013e-10	1	LOC725383
LOC726221	9.53467657958045e-14	0.385263040237938	0.73	0.421	8.57644158333262e-10	1	LOC726221
LOC100578232	1.12280900195469e-13	0.311524359917446	0.412	0.171	1.00996669725824e-09	1	LOC100578232
LOC408364	1.27433076298027e-13	0.275229190336731	0.313	0.105	1.14626052130075e-09	1	LOC408364
Usp	1.40319524352747e-13	0.378974299315028	0.616	0.331	1.26217412155296e-09	1	Usp
LOC724750	1.74028159594473e-13	0.356993371857024	0.555	0.279	1.56538329555229e-09	1	LOC724750
LOC410675	1.83705138313885e-13	0.354700068012153	0.597	0.309	1.6524277191334e-09	1	LOC410675
LOC410103	1.91443337189833e-13	0.362077908595084	0.521	0.253	1.72203281802254e-09	1	LOC410103
LOC410353	2.07323731586857e-13	0.32136908489585	1	0.978	1.86487696562378e-09	1	LOC410353
LOC551313	2.64696083268307e-13	0.380674957039729	0.583	0.305	2.38094126899843e-09	1	LOC551313
LOC408906	2.92343166389237e-13	0.453325181385995	0.91	0.712	2.62962678167118e-09	1	LOC408906
LOC724142	3.38733971263464e-13	0.365551284150176	0.687	0.391	3.04691207151486e-09	1	LOC724142
LOC551603	3.46327847433639e-13	0.360157665135241	0.607	0.323	3.11521898766558e-09	1	LOC551603
LOC411326	3.66530535054084e-13	0.435696702036473	0.787	0.514	3.29694216281149e-09	1	LOC411326
LOC408388	4.85418003342779e-13	0.389597301019423	0.981	0.969	4.36633494006829e-09	1	LOC408388
LOC726721	5.28763340119776e-13	0.393413346854172	0.886	0.774	4.75622624437739e-09	1	LOC726721
nAChRa2	5.72051528104779e-13	0.344033280201442	0.626	0.336	5.14560349530249e-09	1	nAChRa2
LOC411695	5.79941573478168e-13	0.345809450677556	0.616	0.331	5.21657445343612e-09	1	LOC411695
LOC411365	5.80267966559068e-13	0.389197527614392	0.635	0.342	5.21951035919882e-09	1	LOC411365
LOC410373	6.65752400481024e-13	0.418207880630623	0.573	0.307	5.98844284232681e-09	1	LOC410373
LOC724802	6.7312709201932e-13	0.328347388946559	0.536	0.269	6.05477819271379e-09	1	LOC724802
LOC410992	7.31294443390968e-13	0.301028135065689	0.398	0.168	6.57799351830176e-09	1	LOC410992
LOC411078	7.65460951679082e-13	0.266281324761701	0.441	0.187	6.88532126035334e-09	1	LOC411078
LOC113218923	9.60576086077771e-13	0.391509209071093	0.943	0.773	8.64038189426955e-09	1	LOC113218923
LOC411675	9.70382139653017e-13	0.33760208469584	0.578	0.305	8.72858734617889e-09	1	LOC411675
LOC411046	9.80879390256711e-13	0.340995381035515	0.498	0.239	8.82301011535912e-09	1	LOC411046
LOC724747	1.04674294104043e-12	0.267829399607295	0.384	0.152	9.41545275465864e-09	1	LOC724747
LOC551269	1.20215070295205e-12	0.321626219550761	0.521	0.258	1.08133455730537e-08	1	LOC551269
LOC725678	1.25271557996853e-12	0.39037954035157	0.63	0.367	1.12681766418169e-08	1	LOC725678
LOC724304	1.32766150110411e-12	0.334422445672748	0.649	0.35	1.19423152024314e-08	1	LOC724304
LOC412349	1.42433335630552e-12	0.308105807645125	0.431	0.196	1.28118785399682e-08	1	LOC412349
LOC409379	1.43104115927229e-12	0.3757222662188	0.635	0.35	1.28722152276543e-08	1	LOC409379
LOC413141	1.49507652908534e-12	0.256884774680256	0.308	0.109	1.34482133791227e-08	1	LOC413141
LOC410136	1.67024202809599e-12	0.417941694594048	0.64	0.364	1.50238270427234e-08	1	LOC410136
LOC724365	1.9989280574826e-12	0.306415721720999	0.616	0.329	1.7980357877056e-08	1	LOC724365
LOC727393	2.04580775630914e-12	0.342265690051244	0.673	0.395	1.84020407680007e-08	1	LOC727393
LOC410133	2.46674887370178e-12	0.280313776889113	0.318	0.116	2.21884061189475e-08	1	LOC410133
LOC552106	2.47037585735652e-12	0.399624247047491	0.891	0.776	2.22210308369219e-08	1	LOC552106
LOC726664	2.53580161280889e-12	0.317170939877594	0.55	0.282	2.2809535507216e-08	1	LOC726664
LOC102654314	2.54060046554544e-12	0.275715408978623	0.45	0.196	2.28527011875812e-08	1	LOC102654314
LOC413197	2.58453564933838e-12	0.406445192357869	0.749	0.474	2.32478981657987e-08	1	LOC413197
LOC552774	3.02077091382895e-12	0.348934449343341	0.673	0.372	2.71718343698914e-08	1	LOC552774
LOC725811	3.28115763842888e-12	0.25628931832049	0.427	0.186	2.95140129576678e-08	1	LOC725811
LOC724238	3.2823295635148e-12	0.358906344701481	0.464	0.225	2.95245544238156e-08	1	LOC724238
LOC412601	3.40970162532577e-12	0.308855274784974	0.479	0.235	3.06702661198053e-08	1	LOC412601
LOC724128	3.5166282975613e-12	0.319464072222822	0.687	0.386	3.16320715365639e-08	1	LOC724128
LOC726347	3.5557432616892e-12	0.363922886904289	0.844	0.499	3.19839106388944e-08	1	LOC726347
LOC409872	4.10317957145713e-12	0.466000447924423	0.479	0.253	3.69081002452569e-08	1	LOC409872
LOC725117	4.26116909559595e-12	0.328933392733798	0.355	0.146	3.83292160148856e-08	1	LOC725117
LOC408424	4.41855886206488e-12	0.390139798690999	0.621	0.337	3.97449369642736e-08	1	LOC408424
LOC550715	5.25606521509476e-12	0.406904190355815	0.64	0.382	4.72783066097773e-08	1	LOC550715
LOC410129	5.28731622949521e-12	0.334522186074522	0.498	0.252	4.75594094843094e-08	1	LOC410129
LOC408811	5.34293749602865e-12	0.444521212546039	0.853	0.656	4.80597227767777e-08	1	LOC408811
LOC411206	5.47042599175109e-12	0.372013033445296	0.654	0.385	4.92064817958011e-08	1	LOC411206
LOC409546	5.52747399221763e-12	0.321836926443407	0.403	0.181	4.97196285599976e-08	1	LOC409546
LOC725566	5.56837079480077e-12	0.357191933955149	0.673	0.411	5.0087495299233e-08	1	LOC725566
LOC725592	5.5984726468839e-12	0.299588395965135	0.536	0.267	5.03582614587207e-08	1	LOC725592
LOC410589	5.6088442701522e-12	0.354462708468193	0.36	0.155	5.0451554210019e-08	1	LOC410589
Rps14	6.0353533978304e-12	0.385094082815987	0.867	0.755	5.42880038134844e-08	1	Rps14
LOC113219118	6.49495021088021e-12	0.365625928981036	0.986	0.915	5.84220771468675e-08	1	LOC113219118
LOC5520171	6.73209886491591e-12	0.52582833580862	0.867	0.733	6.05552292899186e-08	1	LOC552017
LOC552564	6.93875186109587e-12	0.385384123284631	0.773	0.503	6.24140729905573e-08	1	LOC552564
LOC408804	7.14713733551091e-12	0.44097321319541	1	0.957	6.42885003329207e-08	1	LOC408804
LOC724440	7.14773243841168e-12	0.290128066716069	0.45	0.209	6.42938532835131e-08	1	LOC724440
LOC100577976	7.14932482278154e-12	0.297455126857774	0.445	0.207	6.430817678092e-08	1	LOC100577976
LOC409015	7.23361571335025e-12	0.396217051039467	0.953	0.915	6.50663733415855e-08	1	LOC409015
LOC551158	7.44648080961011e-12	0.319127938438621	0.45	0.216	6.69810948824429e-08	1	LOC551158
LOC408601	7.55339933508668e-12	0.367845630061293	0.517	0.27	6.79428270191047e-08	1	LOC408601
LOC408503	7.64601047369885e-12	0.368322797096267	0.616	0.351	6.87758642109211e-08	1	LOC408503
LOC727186	7.65268194391767e-12	0.281111193358635	0.436	0.199	6.88358740855394e-08	1	LOC727186
LOC409847	7.74564234794996e-12	0.338667381433536	0.91	0.682	6.96720529198099e-08	1	LOC409847
LOC551436	7.75315021398962e-12	0.358412806282544	0.602	0.345	6.97395861748367e-08	1	LOC551436
LOC726096	8.04189697015367e-12	0.346808261305186	0.583	0.328	7.23368632465323e-08	1	LOC726096
LOC408691	8.11881180167391e-12	0.405605284136005	0.63	0.37	7.30287121560569e-08	1	LOC408691
LOC551479	8.42480057835523e-12	0.407758560716168	0.63	0.377	7.57810812023053e-08	1	LOC551479
sGC-alpha1	8.53973658322408e-12	0.28090953668669	0.379	0.161	7.68149305661006e-08	1	sGC-alpha1
LOC409218	8.68942512946072e-12	0.380236894589097	0.967	0.828	7.81613790394992e-08	1	LOC409218
LOC724188	8.82827861870575e-12	0.343766030318142	0.616	0.341	7.94103661752582e-08	1	LOC724188
LOC409202	9.29901821330234e-12	0.354808155297529	0.768	0.464	8.36446688286545e-08	1	LOC409202
LOC726118	9.61796383883078e-12	0.355918081627224	0.972	0.957	8.65135847302829e-08	1	LOC726118
LOC725475	1.04379690588729e-11	0.311693416551003	0.46	0.222	9.38895316845616e-08	1	LOC725475
LOC727000	1.13031412086628e-11	0.255758770753195	0.422	0.182	1.01671755171922e-07	1	LOC727000
LOC100577692	1.31263567962671e-11	0.291301466570009	0.588	0.293	1.18071579382422e-07	1	LOC100577692
Eif3h	1.38183328991098e-11	0.300620440533711	0.427	0.202	1.24295904427493e-07	1	Eif3h
LOC724177	1.50222035925773e-11	0.492307267163008	0.474	0.236	1.35124721315233e-07	1	LOC724177
LOC725576	1.52579606722382e-11	0.346125848001354	0.578	0.322	1.37245356246783e-07	1	LOC725576
Adk1	1.55694063489877e-11	0.428733304945576	0.64	0.371	1.40046810109144e-07	1	Adk1
LOC408976	1.70351886484665e-11	0.376364647764329	0.995	0.987	1.53231521892956e-07	1	LOC408976
LOC552332	1.92021324040457e-11	0.344436088564358	0.588	0.333	1.72723180974391e-07	1	LOC552332
LOC409164	2.10522785876224e-11	0.4183887415555	0.744	0.484	1.89365245895663e-07	1	LOC409164
LOC551229	2.14327914531307e-11	0.284345714122063	0.469	0.229	1.92787959120911e-07	1	LOC551229
LOC409198	2.14700874057393e-11	0.291613084902657	0.427	0.196	1.93123436214625e-07	1	LOC409198
LOC727299	2.27167230203375e-11	0.310738346391355	0.427	0.202	2.04336923567936e-07	1	LOC727299
LOC724242	2.39579694772576e-11	0.360643289719977	0.782	0.483	2.15501935447932e-07	1	LOC724242
LOC551295	2.48291039568291e-11	0.364786989439851	0.592	0.345	2.23337790091677e-07	1	LOC551295
LOC413242	2.59838726577842e-11	0.333618776382939	0.682	0.385	2.33724934556768e-07	1	LOC413242
LOC410498	2.66316773017536e-11	0.334569618963708	1	0.997	2.39551937329274e-07	1	LOC410498
LOC552441	3.13892617877427e-11	0.321639039461286	0.403	0.189	2.82346409780746e-07	1	LOC552441
LOC725641	3.34568949289858e-11	0.278302631319279	0.436	0.209	3.00944769886227e-07	1	LOC725641
LOC727027	3.98336978347549e-11	0.30506433702094	0.517	0.271	3.5830411202362e-07	1	LOC727027
LOC409548	4.39545670655985e-11	0.352307057975956	0.597	0.345	3.95371330755058e-07	1	LOC409548
LOC552634	4.46253999240822e-11	0.264364970650987	0.351	0.15	4.0140547231712e-07	1	LOC552634
LOC410095	4.83621382321847e-11	0.302140584418049	0.635	0.359	4.35017433398501e-07	1	LOC410095
LOC413784	4.88967012037778e-11	0.345460397081844	0.929	0.714	4.39825827327982e-07	1	LOC413784
LOC726692	4.89470407648007e-11	0.417939890051166	0.796	0.579	4.40278631679382e-07	1	LOC726692
LOC107964583	7.09457324158632e-11	0.364963299638659	0.654	0.393	6.38156863080689e-07	1	LOC107964583
LOC102656183	7.25867973724827e-11	0.370984393658536	0.806	0.588	6.52918242365482e-07	1	LOC102656183
LOC724487	7.49132869166018e-11	0.335627614862717	0.602	0.358	6.73845015814834e-07	1	LOC724487
LOC724264	8.33961020704106e-11	0.322070959218823	0.607	0.345	7.50147938123343e-07	1	LOC724264
LOC550998	8.71400955082834e-11	0.271813169335986	0.261	0.092	7.83825159097009e-07	1	LOC550998
LOC412299	9.8446137104601e-11	0.300733005004078	0.995	0.921	8.85523003255886e-07	1	LOC412299
LOC410725	1.04348426883042e-10	0.314375612962746	0.299	0.119	9.3861409981296e-07	1	LOC410725
RpL32	1.07038326161738e-10	0.349657411324263	0.782	0.514	9.62809743824833e-07	1	RpL32
LOC724719	1.07243226022997e-10	0.320799762458487	0.621	0.358	9.64652818076857e-07	1	LOC724719
LOC551477	1.21434563136671e-10	0.335257442205729	0.517	0.28	1.09230389541436e-06	1	LOC551477
LOC107963986	1.27806095776124e-10	0.261409249594542	0.403	0.187	1.14961583150623e-06	1	LOC107963986
LOC408353	1.30877700098337e-10	0.316172675000457	0.483	0.258	1.17724491238454e-06	1	LOC408353
LOC551870	1.39210940446192e-10	0.333196788607955	0.521	0.293	1.25220240931349e-06	1	LOC551870
LOC551867	1.43992094862338e-10	0.35793885050569	0.777	0.563	1.29520889328673e-06	1	LOC551867
LOC551330	1.5507933947883e-10	0.330437671292376	0.711	0.412	1.39493865861208e-06	1	LOC551330
LOC550981	1.59754357352999e-10	0.32125796416024	0.611	0.359	1.43699044439023e-06	1	LOC550981
LOC410494	1.65295475917835e-10	0.383902767425953	0.716	0.451	1.48683280588092e-06	1	LOC410494
LOC113218850	1.69514316479259e-10	0.347693354249883	0.55	0.318	1.52478127673094e-06	1	LOC113218850
LOC4087671	1.71189518416113e-10	0.260380723322017	0.265	0.096	1.53984971815293e-06	1	LOC408767
LOC727025	1.79549884160641e-10	0.303424889329527	0.682	0.421	1.61505120802497e-06	1	LOC727025
LOC725867	1.80205668736798e-10	0.254195526105812	0.389	0.18	1.6209499902875e-06	1	LOC725867
LOC551607	1.9077417854295e-10	0.304377022454349	0.63	0.364	1.71601373599384e-06	1	LOC551607
LOC412511	1.97415917924788e-10	0.296606277156165	0.555	0.306	1.77575618173347e-06	1	LOC412511
LOC408308	2.07561453445616e-10	0.319736653409631	0.976	0.948	1.86701527374332e-06	1	LOC408308
LOC551678	2.09854443421585e-10	0.282135275962538	0.54	0.293	1.88764071857715e-06	1	LOC551678
LOC727483	2.16008578099938e-10	0.308234003674725	0.825	0.587	1.94299716000894e-06	1	LOC727483
LOC410620	2.31340673227912e-10	0.270910151171928	0.483	0.248	2.08090935568507e-06	1	LOC410620
LOC409290	2.32224370612043e-10	0.36018653919015	0.915	0.8	2.08885821365533e-06	1	LOC409290
LOC410076	2.39797722080164e-10	0.308688476622797	0.455	0.231	2.15698051011107e-06	1	LOC410076
LOC552145	2.81646448055035e-10	0.28491035744505	0.55	0.307	2.53340980025504e-06	1	LOC552145
LOC411176	2.9343745333459e-10	0.318626673202898	0.597	0.351	2.63946989274464e-06	1	LOC411176
LOC412927	2.97573239215958e-10	0.424828425644561	0.706	0.475	2.67667128674754e-06	1	LOC412927
LOC413468	3.02520243711181e-10	0.314436898621127	0.588	0.333	2.72116959218208e-06	1	LOC413468
LOC551733	3.04097028003077e-10	0.268819325501877	1	0.999	2.73535276688767e-06	1	LOC551733
LOC408915	3.17216972700361e-10	0.341700621227049	1	0.992	2.85336666943975e-06	1	LOC408915
LOC552485	3.24811783148831e-10	0.288911115955687	0.602	0.345	2.92168198942374e-06	1	LOC552485
LOC409308	3.30609995363153e-10	0.367049004575306	0.82	0.681	2.97383690829156e-06	1	LOC409308
LOC408614	3.32730870644692e-10	0.331916362817707	0.967	0.934	2.99291418144901e-06	1	LOC408614
LOC725718	3.37173575162143e-10	0.381852537249039	0.834	0.65	3.03287630858348e-06	1	LOC725718
LOC552282	3.58576768672117e-10	0.347406052805277	0.659	0.399	3.22539803420569e-06	1	LOC552282
LOC725251	3.66669682537175e-10	0.345471100559844	0.706	0.457	3.29819379442189e-06	1	LOC725251
CytC	3.79380444323793e-10	0.398749971064835	0.825	0.664	3.41252709669252e-06	1	CytC
Rpl41	4.00613346397735e-10	0.327949532151036	0.64	0.39	3.60351705084763e-06	1	Rpl41
LOC100578551	4.2997611920195e-10	0.374752030863055	0.73	0.517	3.86763519222154e-06	1	LOC100578551
LOC552735	4.30561433437016e-10	0.355980614010695	0.517	0.289	3.87290009376596e-06	1	LOC552735
LOC724784	4.40411900655997e-10	0.310767832775105	0.474	0.251	3.96150504640069e-06	1	LOC724784
LOC408986	4.50551408706485e-10	0.290128066716069	0.483	0.258	4.05270992131483e-06	1	LOC408986
LOC412885	4.65652154626268e-10	0.316921744726406	0.716	0.455	4.18854113086328e-06	1	LOC412885
LOC113218560	4.78050646688389e-10	0.331670328959253	0.668	0.404	4.30006556696206e-06	1	LOC113218560
LOC107966041	4.87284164144114e-10	0.406263142651052	0.967	0.968	4.38312105647631e-06	1	LOC107966041
LOC410853	4.9164767134228e-10	0.32105992626796	0.777	0.487	4.42237080372381e-06	1	LOC410853
LOC411380	4.97496411950767e-10	0.316755744494988	0.583	0.346	4.47498022549715e-06	1	LOC411380
LOC411570	5.18103187443144e-10	0.312670635367157	0.564	0.329	4.66033817105108e-06	1	LOC411570
LOC412714	5.4760559957234e-10	0.304190779257697	0.531	0.295	4.9257123681532e-06	1	LOC412714
LOC409241	5.63962435817776e-10	0.27180788350928	0.393	0.186	5.07284211018089e-06	1	LOC409241
LOC552155	5.65271538428568e-10	0.274343499621142	0.36	0.168	5.08461748816497e-06	1	LOC552155
LOC100577909	5.80410875413894e-10	0.383746448019123	0.706	0.451	5.22079582434798e-06	1	LOC100577909
LOC408413	5.8815772546645e-10	0.299014029947657	0.573	0.327	5.29047874057072e-06	1	LOC408413
LOC726295	6.12402233099901e-10	0.336107649703168	0.896	0.82	5.50855808673361e-06	1	LOC726295
LOC409637	6.2336363335011e-10	0.363902679792105	0.616	0.363	5.60715588198424e-06	1	LOC409637
LOC724631	6.60716620470323e-10	0.314046693622289	0.673	0.412	5.94314600113056e-06	1	LOC724631
LOC551498	6.65680249516953e-10	0.308544132978443	0.867	0.669	5.98779384440499e-06	1	LOC551498
LOC409114	6.96020916631996e-10	0.38636464200589	0.872	0.705	6.2607081451048e-06	1	LOC409114
LOC551360	7.19575632464144e-10	0.260981721056552	0.28	0.107	6.47258281401497e-06	1	LOC551360
LOC724558	7.32571864305473e-10	0.376401840858061	0.393	0.19	6.58948391942773e-06	1	LOC724558
LOC552402	7.3338991187083e-10	0.378632033695875	0.957	0.974	6.59684225727812e-06	1	LOC552402
LOC551042	7.3682484035218e-10	0.287707436884955	0.616	0.36	6.62773943896786e-06	1	LOC551042
LOC409155	7.70747391828695e-10	0.305106630192055	0.502	0.282	6.93287278949911e-06	1	LOC409155
LOC727074	7.9163290799958e-10	0.25240840076691	0.365	0.169	7.12073800745622e-06	1	LOC727074
LOC552476	8.73882907206423e-10	0.271586006706664	0.46	0.236	7.86057675032178e-06	1	LOC552476
LOC725460	8.75011797897271e-10	0.308565314972745	0.626	0.377	7.87073112208595e-06	1	LOC725460
LOC550780	1.04487169441176e-09	0.334733368837234	0.607	0.377	9.39862089123378e-06	1	LOC550780
LOC100577769	1.05916170255167e-09	0.261111992855899	0.692	0.406	9.52715951445229e-06	1	LOC100577769
LOC410636	1.07416514358199e-09	0.332763465521269	0.754	0.527	9.66211546652002e-06	1	LOC410636
LOC552020	1.0754917293463e-09	0.555174132240274	0.995	0.926	9.67404810547001e-06	1	LOC552020
LOC409236	1.14612912904906e-09	0.29916187858113	0.787	0.526	1.03094315157963e-05	1	LOC409236
LOC551644	1.18721169801188e-09	0.346681206881344	0.844	0.66	1.06789692236169e-05	1	LOC551644
LOC727288	1.21828917318207e-09	0.268172331977381	0.654	0.39	1.09585111127727e-05	1	LOC727288
LOC409036	1.26533953524478e-09	0.319365287941165	0.63	0.389	1.13817291195268e-05	1	LOC409036
LOC412355	1.27513940462357e-09	0.297695611445638	0.687	0.433	1.1469878944589e-05	1	LOC412355
LOC408327	1.46607325367656e-09	0.336515827976548	0.853	0.633	1.31873289168207e-05	1	LOC408327
LOC725059	1.50804374432123e-09	0.307585263792615	0.564	0.333	1.35648534801695e-05	1	LOC725059
LOC408918	1.63368860782564e-09	0.313854136591333	0.919	0.804	1.46950290273916e-05	1	LOC408918
Sod1	1.75599753510949e-09	0.338877714312447	0.806	0.623	1.57951978283099e-05	1	Sod1
LOC551078	1.85894053532198e-09	0.313748763054605	0.545	0.318	1.67211701152212e-05	1	LOC551078
Smb	1.86431543924662e-09	0.251192404169126	0.46	0.242	1.67695173760233e-05	1	Smb
LOC409119	2.10079038944995e-09	0.283235100708686	0.483	0.267	1.88966095531023e-05	1	LOC409119
LOC551774	2.1260115981716e-09	0.30217125754184	1	0.983	1.91234743255535e-05	1	LOC551774
LOC411520	2.29786097299701e-09	0.255081119616868	0.559	0.318	2.06692594521081e-05	1	LOC411520
LOC413842	2.38294993574209e-09	0.280221109049979	0.597	0.358	2.14346346720001e-05	1	LOC413842
LOC726282	2.39981167451578e-09	0.293045550098363	0.431	0.231	2.15863060122694e-05	1	LOC726282
LOC551318	2.42951158612541e-09	0.335869953470106	0.711	0.45	2.1853456717198e-05	1	LOC551318
LOC100578939	2.51135717483186e-09	0.257670116345026	0.303	0.129	2.25896577876126e-05	1	LOC100578939
LOC725679	2.62162127796069e-09	0.276644837352447	0.678	0.407	2.35814833952564e-05	1	LOC725679
LOC726543	2.63404076857099e-09	0.307894184524649	1	0.952	2.3693196713296e-05	1	LOC726543
LOC102655603	2.80814234663097e-09	0.26304188657726	0.332	0.152	2.52592404079456e-05	1	LOC102655603
LOC409928	2.84755134495208e-09	0.291140839689138	0.73	0.469	2.5613724347844e-05	1	LOC409928
LOC724868	2.91501270448598e-09	0.302898686784424	0.867	0.66	2.62205392768514e-05	1	LOC724868
LOC411630	2.91687535192672e-09	0.256076218181617	0.398	0.195	2.62372937905808e-05	1	LOC411630
LOC409781	2.99389997839313e-09	0.269950184778439	0.498	0.274	2.69301303056462e-05	1	LOC409781
LOC725980	3.01030330901047e-09	0.261065601113606	0.483	0.264	2.70776782645492e-05	1	LOC725980
LOC409728	3.50946293972434e-09	0.357407019617084	0.749	0.521	3.15676191428204e-05	1	LOC409728
LOC724468	3.91490558803875e-09	0.347505957793644	0.607	0.372	3.52145757644085e-05	1	LOC724468
LOC552528	3.92648064810445e-09	0.398306355147589	0.739	0.562	3.53186934296995e-05	1	LOC552528
LOC724144	3.94108197373391e-09	0.260950695690353	0.384	0.193	3.54500323537365e-05	1	LOC724144
LOC408833	3.98072713900551e-09	0.312516298466929	0.512	0.298	3.58066406153546e-05	1	LOC408833
LOC409782	4.18225428062279e-09	0.308261157476043	0.611	0.376	3.7619377254202e-05	1	LOC409782
LOC408508	4.28430383833056e-09	0.298187836510021	0.46	0.242	3.85373130257834e-05	1	LOC408508
LOC102656491	4.38212588942501e-09	0.298382167928725	0.602	0.37	3.9417222375378e-05	1	LOC102656491
LOC409454	4.65791125500191e-09	0.282633530169144	0.687	0.425	4.18979117387422e-05	1	LOC409454
LOC726401	4.67887979049948e-09	0.274295863484554	0.867	0.694	4.20865237155428e-05	1	LOC726401
LOC725630	4.79006614519569e-09	0.269480915873308	0.559	0.322	4.30866449760353e-05	1	LOC725630
LOC413137	4.94719159700682e-09	0.338026507485051	0.706	0.468	4.44999884150764e-05	1	LOC413137
LOC725064	5.21382081280031e-09	0.28096224782393	0.758	0.503	4.68983182111388e-05	1	LOC725064
LOC726552	5.22303608901739e-09	0.259470409878697	0.602	0.364	4.69812096207114e-05	1	LOC726552
LOC100576422	5.77762164706805e-09	0.256071452132308	0.374	0.186	5.19697067153771e-05	1	LOC100576422
LOC410883	6.19349336807918e-09	0.253359333179921	0.332	0.158	5.57104728458722e-05	1	LOC410883
LOC409676	6.42097909368221e-09	0.287585872153616	0.559	0.333	5.77567069476715e-05	1	LOC409676
LOC552505	6.61217551901631e-09	0.322091036525709	0.896	0.756	5.94765187935517e-05	1	LOC552505
LOC725557	6.69750369260396e-09	0.270187251108893	0.668	0.395	6.02440457149726e-05	1	LOC725557
LOC409559	7.0874735919028e-09	0.334456178477646	0.872	0.769	6.37518249591657e-05	1	LOC409559
LOC413486	7.94296137867011e-09	0.291371233566701	0.569	0.353	7.14469376011376e-05	1	LOC413486
LOC410487	8.41251305963381e-09	0.39112272745442	0.834	0.646	7.56705549714062e-05	1	LOC410487
LOC413884	8.54009292688519e-09	0.330702809944689	0.829	0.645	7.68181358773323e-05	1	LOC413884
LOC113218892	8.5911160656406e-09	0.282244467640236	0.507	0.291	7.72770890104372e-05	1	LOC113218892
LOC408721	8.59666293466905e-09	0.270062443661963	0.479	0.258	7.73269830973481e-05	1	LOC408721
LOC726132	8.67515921764202e-09	0.288718496461398	0.45	0.249	7.80330571626899e-05	1	LOC726132
LOC724744	9.77443908029639e-09	0.274298965467492	0.626	0.375	8.7921079527266e-05	1	LOC724744
LOC552445	1.02233906559755e-08	0.342390776423144	0.782	0.568	9.19593989504992e-05	1	LOC552445
LOC551766	1.05424145905708e-08	0.284275340470631	0.602	0.376	9.48290192421847e-05	1	LOC551766
LOC724628	1.06249506319782e-08	0.298165385781487	0.493	0.286	9.55714309346435e-05	1	LOC724628
LOC102656587	1.07164429332078e-08	0.308470646837872	0.431	0.236	9.63944041842046e-05	1	LOC102656587
LOC725395	1.09228500496403e-08	0.286148215803524	0.507	0.296	9.82510361965148e-05	1	LOC725395
LOC411282	1.10034830883297e-08	0.326158713139896	0.986	0.933	9.89763303795253e-05	1	LOC411282
LOC408562	1.14376287918171e-08	0.282610097432053	0.36	0.177	0.000102881470982395	1	LOC408562
LOC408808	1.15622160697431e-08	0.269785461938676	0.673	0.421	0.000104002133547339	1	LOC408808
LOC412399	1.30159632055954e-08	0.306373396905948	0.54	0.322	0.00011707858903433	1	LOC412399
LOC408598	1.33098210436799e-08	0.251908744485579	0.725	0.455	0.000119721840287901	1	LOC408598
LOC409131	1.42012501511441e-08	0.327180210733355	0.777	0.532	0.000127740245109541	1	LOC409131
LOC551771	1.44459065612654e-08	0.343156573653111	0.697	0.472	0.000129940929518583	1	LOC551771
LOC413868	1.45180617209196e-08	0.25104590147552	0.668	0.412	0.000130589965179672	1	LOC413868
LOC409921	1.50836825017783e-08	0.262784399550133	0.431	0.231	0.000135677724103496	1	LOC409921
LOC552560	1.51591802485098e-08	0.304845620272208	0.844	0.693	0.000136356826335346	1	LOC552560
LOC412432	1.64459797844878e-08	0.289064524433559	0.664	0.421	0.000147931588161468	1	LOC412432
LOC551843	1.67414840360023e-08	0.284853124675395	0.507	0.304	0.000150589648903841	1	LOC551843
LOC412287	1.68762683675363e-08	0.259482749271241	0.318	0.151	0.000151802033965989	1	LOC412287
LOC551877	1.72092793242021e-08	0.290128066716069	0.645	0.411	0.000154797467521198	1	LOC551877
LOC552494	1.7332487390524e-08	0.343370087993048	0.825	0.676	0.000155905724077763	1	LOC552494
LOC725184	1.85037775714535e-08	0.300596398220946	0.91	0.876	0.000166441479255225	1	LOC725184
LOC409234	1.8585284484192e-08	0.286896945453056	0.678	0.435	0.000167174633935307	1	LOC409234
LOC552477	1.87083769796398e-08	0.278021463859415	0.483	0.271	0.00016828185093186	1	LOC552477
LOC411477	1.95795607017735e-08	0.252692260013746	0.393	0.204	0.000176118148512453	1	LOC411477
LOC409254	1.97077112847815e-08	0.25669110714824	0.815	0.536	0.000177270863006609	1	LOC409254
LOC551418	2.07488619079898e-08	0.322864853128069	0.806	0.627	0.000186636012862368	1	LOC551418
LOC552471	2.18548848640412e-08	0.2639757788601	0.422	0.229	0.00019658468935205	1	LOC552471
LOC410371	2.25631010934465e-08	0.452780757520148	0.82	0.69	0.000202955094335551	1	LOC410371
LOC409723	2.29668565177516e-08	0.281018675498662	0.645	0.398	0.000206586874377176	1	LOC409723
LOC552115	2.32001859118676e-08	0.298559972897324	0.924	0.842	0.000208685672277249	1	LOC552115
RpLP1	2.39599989547257e-08	0.291905879683972	0.891	0.796	0.000215520190597757	1	RpLP1
LOC408293	2.59493445006001e-08	0.299535519971767	0.479	0.28	0.000233414353782898	1	LOC408293
LOC413208	2.75952551584484e-08	0.287516853259531	0.498	0.291	0.000248219320150244	1	LOC413208
LOC100578752	2.76138443039532e-08	0.261677527940469	0.403	0.218	0.000248386529514059	1	LOC100578752
LOC411972	2.78598343006193e-08	0.260219842915841	0.54	0.315	0.000250599209534071	1	LOC411972
LOC726171	2.90479639341368e-08	0.274110669378701	0.839	0.689	0.00026128643558756	1	LOC726171
LOC725943	3.00783404204478e-08	0.294857111121937	0.863	0.731	0.000270554672081928	1	LOC725943
LOC409327	3.11808292234522e-08	0.297607062422868	0.948	0.868	0.000280471558864953	1	LOC409327
LOC102654911	3.3639524319224e-08	0.310869071470131	0.555	0.348	0.00030258752125142	1	LOC102654911
LOC408988	3.67465192869173e-08	0.339822860789234	0.872	0.756	0.000330534940985821	1	LOC408988
LOC550738	3.7469732349792e-08	0.284673636623961	0.464	0.267	0.000337040242486379	1	LOC550738
LOC726088	3.78995024428955e-08	0.296004633052738	0.597	0.386	0.000340906024473845	1	LOC726088
LOC409793	3.86441877786284e-08	0.25443635957276	0.479	0.273	0.000347604469068762	1	LOC409793
LOC408911	3.88335076663367e-08	0.27229477362875	0.597	0.37	0.000349307401458698	1	LOC408911
LOC725742	4.28309551610018e-08	0.284414415521675	0.436	0.252	0.000385264441673211	1	LOC725742
LOC410120	4.60537669459757e-08	0.255762453197244	0.611	0.382	0.000414253633679051	1	LOC410120
LOC725473	4.7473232876285e-08	0.255396128360945	0.45	0.244	0.000427021729722183	1	LOC725473
LOC100577004	4.88364053031094e-08	0.328404145731513	0.938	0.837	0.000439283465701469	1	LOC100577004
LOC411805	5.03067035852088e-08	0.294428204149694	0.654	0.43	0.000452508798748953	1	LOC411805
LOC726527	5.4040117727478e-08	0.372834813674906	0.801	0.699	0.000486090858958665	1	LOC726527
LOC102655673	5.43987361944926e-08	0.265490787221695	0.427	0.239	0.000489316632069461	1	LOC102655673
LOC550734	5.69650688852915e-08	0.281691229567429	0.441	0.257	0.000512400794623197	1	LOC550734
LOC550651	6.15728193213941e-08	0.344073781813633	0.806	0.627	0.00055384750979594	1	LOC550651
LOC409450	6.94943600284116e-08	0.298098777824649	0.673	0.473	0.000625101768455562	1	LOC409450
LOC409090	7.17718266323206e-08	0.316208720186164	0.796	0.642	0.000645587580557724	1	LOC409090
LOC411789	7.23211241815259e-08	0.257681444231212	0.659	0.412	0.000650528512012825	1	LOC411789
LOC551201	7.45722644311415e-08	0.265286346287193	0.744	0.503	0.000670777518558118	1	LOC551201
LOC409528	7.81075163056356e-08	0.278253966427777	0.701	0.452	0.000702577109169193	1	LOC409528
LOC411515	8.15078436151084e-08	0.254304402941805	0.635	0.394	0.0007331630533179	1	LOC411515
LOC409756	8.30274236094982e-08	0.261992277119858	0.692	0.45	0.000746831675367436	1	LOC409756
LOC411147	8.45076591260928e-08	0.259203493521168	0.626	0.402	0.000760146393839205	1	LOC411147
LOC725712	8.47830069358348e-08	0.2920376567247	0.706	0.488	0.000762623147387834	1	LOC725712
LOC552574	8.5152236573475e-08	0.26509645225494	0.63	0.407	0.000765944367978407	1	LOC552574
LOC413789	8.69569799103726e-08	0.250680768752636	0.735	0.47	0.000782178034293801	1	LOC413789
LOC409831	8.76926240498395e-08	0.250599702529432	0.654	0.416	0.000788795153328307	1	LOC409831
LOC726030	9.84774352238393e-08	0.301920434275818	0.891	0.846	0.000885804529838434	1	LOC726030
LOC107966054	1.02449653398237e-07	0.270372771569459	0.607	0.395	0.000921534632317141	1	LOC107966054
LOC727263	1.03071047471496e-07	0.251623715829386	0.63	0.398	0.000927124072006103	1	LOC727263
LOC551130	1.0393413214776e-07	0.306418374345899	0.635	0.406	0.000934887518669101	1	LOC551130
LOC726065	1.05611595608626e-07	0.323353690249724	0.791	0.584	0.000949976302499593	1	LOC726065
LOC408418	1.11306694087087e-07	0.252361696168362	0.73	0.46	0.00100120371331335	1	LOC408418
LOC726336	1.11991041116055e-07	0.295297169490252	0.668	0.46	0.00100735941483891	1	LOC726336
LOC725047	1.16531113850715e-07	0.260060031778498	0.692	0.464	0.00104819736908718	1	LOC725047
LOC408686	1.20128752137308e-07	0.281535456200017	0.782	0.57	0.00108055812547509	1	LOC408686
LOC726570	1.20665569771102e-07	0.285511438645699	0.621	0.395	0.00108538680009106	1	LOC726570
LOC100576286	1.25083889711619e-07	0.251171542499219	0.45	0.261	0.00112512958795601	1	LOC100576286
LOC409366	1.28462373845133e-07	0.262353400614464	0.673	0.432	0.00115551905273697	1	LOC409366
LOC409802	1.31676670574694e-07	0.255674010386943	0.431	0.251	0.00118443165181937	1	LOC409802
LOC724761	1.60409287507518e-07	0.286035312082186	0.445	0.265	0.00144288154113012	1	LOC724761
LOC724405	1.65366420208181e-07	0.257748171840593	0.744	0.522	0.00148747094977259	1	LOC724405
LOC100577341	1.73060333123226e-07	0.275135352240596	0.479	0.291	0.00155667769644341	1	LOC100577341
LOC727199	1.9858867739113e-07	0.328845174288923	0.801	0.627	0.00178630515313321	1	LOC727199
LOC552604	1.9984035168545e-07	0.252547248789845	0.801	0.576	0.00179756396341062	1	LOC552604
LOC552213	2.02925111820943e-07	0.296056378718743	0.806	0.623	0.00182531138082938	1	LOC552213
LOC413929	2.17557711309763e-07	0.263059823517898	0.474	0.287	0.00195693161323131	1	LOC413929
LOC726408	2.32525736067885e-07	0.250068577448556	0.526	0.313	0.00209156899593062	1	LOC726408
LOC551707	2.40243219257093e-07	0.251297933627254	0.583	0.372	0.00216098775721755	1	LOC551707
LOC409362	2.61528959196513e-07	0.281647356999242	0.896	0.814	0.00235245298797263	1	LOC409362
LOC100576945	2.6357717464345e-07	0.250971100405312	0.365	0.199	0.00237087668591783	1	LOC100576945
LOC408515	2.91682831485775e-07	0.272870743231269	0.787	0.576	0.00262368706921455	1	LOC408515
FAR1	3.03296864377526e-07	0.323105389162342	0.763	0.636	0.00272815529507585	1	FAR1
LOC100577833	3.24071315827972e-07	0.449020211970176	0.777	0.689	0.00291502148587261	1	LOC100577833
LOC100576085	3.33111673902531e-07	0.275808395399002	0.583	0.386	0.00299633950675327	1	LOC100576085
Gtpx1	4.37187082156054e-07	0.326575405217503	0.739	0.612	0.00393249780399371	1	Gtpx1
LOC410958	5.1611556200692e-07	0.27198072000581	0.578	0.372	0.00464245948025224	1	LOC410958
LOC413517	6.12890654681755e-07	0.278214745172568	0.521	0.333	0.00551295143886239	1	LOC413517
LOC552266	6.57348202646301e-07	0.270070414374815	0.701	0.469	0.00591284708280347	1	LOC552266
brp	6.89234447317751e-07	0.291887451130323	0.749	0.566	0.00619966385362317	1	brp
LOC724793	6.97548833146905e-07	0.25346959613722	0.782	0.597	0.00627445175415641	1	LOC724793
LOC724138	7.18471845922935e-07	0.277217957828682	0.621	0.406	0.0064626542540768	1	LOC724138
LOC551128	7.45928617082268e-07	0.250704241860725	0.526	0.339	0.006709627910655	1	LOC551128
LOC408787	9.38876342899991e-07	0.260195560639239	0.355	0.198	0.00844519270438542	1	LOC408787
LOC550711	9.41847473995886e-07	0.262447325939955	0.711	0.466	0.008471918028593	1	LOC550711
LOC409488	9.48753551523583e-07	0.25835572066159	0.659	0.456	0.00853403819595463	1	LOC409488
LOC724432	9.52288691934372e-07	0.316853388021704	0.739	0.544	0.00856583678394968	1	LOC724432
LOC100577322	1.01925022408313e-06	0.277946928042492	0.782	0.618	0.00916815576562776	1	LOC100577322
LOC726056	1.96962000299153e-06	0.288487708334814	0.749	0.623	0.0177167319269088	1	LOC726056
LOC409539	2.42602727893463e-06	0.253395515661465	0.455	0.278	0.021822115374017	1	LOC409539
LOC408951	2.5906242977883e-06	0.254756808632447	1	0.999	0.0233026655586058	1	LOC408951
LOC102654426	2.68203378586126e-06	0.299885033170023	0.725	0.572	0.0241248939038221	1	LOC102654426
LOC725298	2.83683723066971e-06	0.253348217441309	0.621	0.428	0.0255173508898741	1	LOC725298
LOC409326	2.96364293731268e-06	0.277347720424498	0.9	0.853	0.0266579682211276	1	LOC409326
LOC408526	3.01325853969712e-06	0.272918776683846	0.711	0.488	0.0271042605645756	1	LOC408526
nAChRa7	3.65622997303243e-06	0.25816372707999	0.682	0.501	0.0328877886074267	1	nAChRa7
LOC552318	3.8858998303364e-06	0.253602190690955	0.763	0.611	0.0349536689738759	1	LOC552318
LOC725647	5.42920804458613e-06	0.292248118590438	0.825	0.708	0.0488357263610523	1	LOC725647
LOC550827	6.95550459793967e-06	0.254148769610503	0.64	0.438	0.0625647638584673	1	LOC550827
LOC725548	1.1062492560009e-05	0.25644494045978	0.891	0.822	0.0995071205772808	1	LOC725548
LOC409642	2.81788834766913e-05	0.267470958377874	0.431	0.28	0.253469056872839	1	LOC409642
LOC408863	3.09336636628302e-05	0.396834075524751	0.896	0.824	0.278248304647158	1	LOC408863
LOC410078	0.000163549487640465	0.285178850744335	0.455	0.324	1	1	LOC410078
LOC726199	0.000175682682255179	0.466982256699845	0.844	0.779	1	1	LOC726199
LOC408992	4.02566318135707e-67	1.59989772405064	1	0.992	3.62108403163069e-63	2	LOC408992
LOC408769	9.90140512246639e-66	1.79694022034234	1	0.979	8.90631390765852e-62	2	LOC408769
LOC725970	5.36793816552455e-59	1.21856772433144	1	1	4.82846037988933e-55	2	LOC725970
LOC410001	2.84458635072704e-53	1.46868606583542	1	0.889	2.55870542247897e-49	2	LOC410001
LOC408716	2.34180176370178e-52	1.13876394087644	1	0.995	2.10645068644975e-48	2	LOC408716
LOC1079661031	2.43921204524617e-48	1.42137319269288	1	0.969	2.19407123469893e-44	2	LOC107966103
LOC1026551001	1.52255156614898e-47	1.31160763403518	1	0.954	1.36953513375101e-43	2	LOC102655100
Camkii1	1.81611678006893e-45	1.07270994564055	1	1	1.633597043672e-41	2	Camkii
LOC409414	3.53136247722904e-41	0.909375946160133	1	0.999	3.17646054826752e-37	2	LOC409414
LOC7265241	4.87741779995426e-41	1.20005934909104	1	0.91	4.38723731105886e-37	2	LOC726524
LOC410161	8.96879588614663e-38	0.882930696664337	1	0.986	8.06743189958889e-34	2	LOC410161
LOC550732	1.59908146674904e-37	1.19261442828971	1	0.88	1.43837377934076e-33	2	LOC550732
Para	1.25237809001883e-36	0.804422770887629	1	0.996	1.12651409197194e-32	2	Para
LOC4130051	2.04149100011944e-36	1.27074733542411	0.993	0.847	1.83632115460744e-32	2	LOC413005
LOC100577364	2.10784521348865e-36	1.37286868075799	0.875	0.581	1.89600676953304e-32	2	LOC100577364
LOC1132186001	7.47695712273597e-36	1.01163939429194	1	0.744	6.725522931901e-32	2	LOC113218600
LOC408331	6.99519183247921e-33	1.01964073257583	0.963	0.753	6.29217505331505e-29	2	LOC408331
Mblk-11	4.06077596861815e-32	1.09286818392328	1	0.905	3.65266798377202e-28	2	Mblk-1
LOC4084301	1.01150279930072e-31	0.863105238529184	1	0.993	9.09846767970996e-28	2	LOC408430
LOC1132186011	3.38807164609484e-31	0.76642908895447	1	1	3.04757044566231e-27	2	LOC113218601
LOC4104981	4.73256702608521e-31	0.780505156728117	1	0.998	4.25694403996365e-27	2	LOC410498
LOC4122991	5.645670192346e-31	0.879687090955569	1	0.927	5.07828033801523e-27	2	LOC412299
LOC7272461	6.43918390040221e-31	0.966197280991315	0.978	0.854	5.79204591841179e-27	2	LOC727246
LOC4089881	1.44671015212791e-30	1.07417704255474	0.993	0.747	1.30131578183906e-26	2	LOC408988
LOC409108	1.89512985398743e-30	1.18637406068055	0.912	0.571	1.70466930366169e-26	2	LOC409108
LOC113218980	9.79786553914472e-30	0.975570869687161	0.89	0.597	8.81318005246067e-26	2	LOC113218980
LOC410609	9.55610009836888e-29	1.01648283340841	0.971	0.703	8.59571203848281e-25	2	LOC410609
Cac	1.84733447460241e-28	1.05182222948269	0.794	0.475	1.66167735990487e-24	2	Cac
LOC1079661021	2.10716839827107e-28	0.639551893547403	1	1	1.89539797424483e-24	2	LOC107966102
LOC724172	1.16880512723866e-25	0.813293726343059	1	0.982	1.05134021195117e-21	2	LOC724172
LOC4088041	4.09423112920089e-25	0.689302690263946	1	0.961	3.6827609007162e-21	2	LOC408804
LOC406124	9.20023265470231e-25	0.806495432962747	0.985	0.788	8.27560927290473e-21	2	LOC406124
LOC409243	1.61874523617937e-24	0.81719196440309	0.956	0.799	1.45606133994334e-20	2	LOC409243
LOC726262	1.66667765516264e-24	0.971973587173225	0.853	0.611	1.4991765508188e-20	2	LOC726262
LOC7264011	3.7764773826385e-24	0.911385516697789	0.926	0.7	3.39694140568333e-20	2	LOC726401
LOC408865	1.76858895002687e-23	0.817965518700985	0.971	0.799	1.59084576054917e-19	2	LOC408865
LOC725406	3.04896948414686e-23	0.737688540406651	1	0.982	2.7425480509901e-19	2	LOC725406
LOC5513311	6.83209793780849e-22	0.769863155620895	0.941	0.789	6.14547209505874e-18	2	LOC551331
Per	5.13676710727365e-21	0.978882999118142	0.669	0.314	4.62052201299265e-17	2	Per
LOC4112821	2.56079228241292e-19	0.685149995149	0.985	0.938	2.30343265803043e-15	2	LOC411282
LOC411466	2.6532039095686e-19	0.710902758294981	0.978	0.878	2.38655691665696e-15	2	LOC411466
LOC7255571	5.31210323598202e-19	0.872376525779641	0.691	0.416	4.77823686076583e-15	2	LOC725557
LOC409138	1.85009140845153e-17	0.679039516226518	0.985	0.865	1.66415722190215e-13	2	LOC409138
LOC100578899	3.48155851356725e-17	0.654154247749217	0.963	0.742	3.13166188295374e-13	2	LOC100578899
LOC551987	6.86375558733815e-17	0.548375755982082	1	0.999	6.17394815081066e-13	2	LOC551987
LOC4085001	1.37538498690993e-16	0.600116131485774	0.897	0.714	1.23715879572548e-12	2	LOC408500
LOC4099691	1.4004529435522e-16	0.606082295594222	0.993	0.863	1.25970742272521e-12	2	LOC409969
Ancr-1	2.11213684799452e-16	0.505666174375649	1	1	1.89986709477107e-12	2	Ancr-1
LOC4109231	2.77267735847803e-16	0.608902135131592	0.831	0.634	2.49402328395099e-12	2	LOC410923
LOC4083431	3.36692052417473e-16	0.581439171840804	1	0.908	3.02854501149517e-12	2	LOC408343
LOC409729	3.48067893297766e-16	0.526845960978819	1	1	3.13087070021341e-12	2	LOC409729
LOC1008599321	7.93642968719472e-16	0.580854004434163	1	0.946	7.13881850363165e-12	2	LOC100859932
LOC4087661	8.08998788615826e-15	0.584951044896223	0.985	0.92	7.27694410359935e-11	2	LOC408766
LOC412918	3.13186279502567e-14	0.527226932680319	0.993	0.974	2.81711058412559e-10	2	LOC412918
LOC409904	3.85092690290403e-14	0.710883148067221	0.941	0.78	3.46390874916218e-10	2	LOC409904
LOC4090511	1.34037681198498e-12	0.508923195945555	1	0.903	1.20566894238049e-08	2	LOC409051
LOC410320	1.40072314396892e-12	0.605589293052633	0.993	0.882	1.25995046800004e-08	2	LOC410320
LOC408594	1.42488362261001e-12	0.521708269948402	0.949	0.775	1.28168281853771e-08	2	LOC408594
LOC4098471	1.96884741305898e-12	0.608074632507342	0.904	0.703	1.77097824804655e-08	2	LOC409847
LOC1026542001	1.98519101678726e-12	0.62518916362995	0.772	0.545	1.78567931960014e-08	2	LOC102654200
LOC409965	2.24137793333294e-12	0.589232149323129	0.912	0.789	2.01611945103298e-08	2	LOC409965
LOC1005789531	3.77994900133802e-12	0.633131626513406	0.787	0.614	3.40006412670355e-08	2	LOC100578953
LOC4103711	6.39306126886967e-12	0.595083741178782	0.904	0.688	5.75055861134827e-08	2	LOC410371
LOC107964025	9.1740658409193e-12	0.537355330957711	0.985	0.857	8.25207222390691e-08	2	LOC107964025
LOC413510	9.88388035152071e-12	0.621855075808311	0.721	0.548	8.89055037619288e-08	2	LOC413510
LOC7265481	1.49061805283981e-11	0.546836237709166	0.904	0.761	1.34081093852941e-07	2	LOC726548
LOC4087791	1.7350278805458e-11	0.487021919372686	0.985	0.902	1.56065757855095e-07	2	LOC408779
LOC5526041	3.57845928213895e-11	0.607669525917409	0.765	0.602	3.21882412428399e-07	2	LOC552604
LOC100577139	8.44490834652694e-11	0.516785219137897	0.963	0.804	7.59619505770098e-07	2	LOC100577139
LOC408775	1.04059219600679e-10	0.477498217073029	0.985	0.938	9.36012680308106e-07	2	LOC408775
LOC410918	1.2726983971203e-10	0.537495540930899	0.919	0.79	1.14479220820971e-06	2	LOC410918
LOC4122631	2.3792858716468e-10	0.61846976580311	0.971	0.81	2.1401676415463e-06	2	LOC412263
LOC1005776921	2.41603574112865e-10	0.654230734603274	0.529	0.329	2.17322414914522e-06	2	LOC100577692
LOC4088111	2.71726646952479e-10	0.540507826208264	0.86	0.673	2.44418118933755e-06	2	LOC408811
LOC1026567961	2.95190041618731e-10	0.408753844035987	1	0.994	2.65523442436048e-06	2	LOC102656796
LOC107965147	4.03177102476814e-10	0.7043607911513	0.596	0.451	3.62657803677894e-06	2	LOC107965147
LOC4137841	4.18895194356733e-10	0.478249152451754	0.926	0.734	3.76796227323881e-06	2	LOC413784
nAChRa6	4.54276445082471e-10	0.6670451918966	0.706	0.577	4.08621662351683e-06	2	nAChRa6
LOC113218723	5.33120140023785e-10	0.629747545853273	0.765	0.602	4.79541565951394e-06	2	LOC113218723
LOC5512611	7.1516845162848e-10	0.435281171282657	0.956	0.866	6.43294022239817e-06	2	LOC551261
LOC4099331	9.5443840433922e-10	0.361469631905031	0.985	0.898	8.58517344703129e-06	2	LOC409933
LOC410336	1.01913082165282e-09	0.529143462949054	0.728	0.604	9.16708174076709e-06	2	LOC410336
LOC4118541	1.22860173252019e-09	0.41368899845925	0.882	0.708	1.10512725840192e-05	2	LOC411854
LOC727221	1.68235356456942e-09	0.42598923261474	1	0.972	1.51327703133019e-05	2	LOC727221
LOC409086	2.27740128728169e-09	0.499435848691881	0.963	0.83	2.04852245790988e-05	2	LOC409086
LOC408967	2.58169505165834e-09	0.459487672610708	0.941	0.846	2.32223469896667e-05	2	LOC408967
LOC551146	3.90574313410837e-09	0.502123580638784	0.86	0.711	3.51321594913048e-05	2	LOC551146
LOC5514981	4.11705225387519e-09	0.569709052233007	0.824	0.694	3.70328850236073e-05	2	LOC551498
LOC409053	7.02669135836242e-09	0.440422134299575	1	0.993	6.320508876847e-05	2	LOC409053
LOC4090001	7.07981387048742e-09	0.404498724312941	0.993	0.783	6.36829257650344e-05	2	LOC409000
LOC107964610	8.34659669305120e-09	0.339695630003801	0.265	0.1	7.50776372539955e-05	2	LOC107964610
LOC412046	1.04410269250057e-08	0.504525041061899	0.853	0.708	9.39170371904262e-05	2	LOC412046
LOC410439	1.28217580869655e-08	0.657008663586912	0.618	0.475	0.000115331713992255	2	LOC410439
LOC4088501	1.39960787103019e-08	0.370586299042421	0.985	0.939	0.000125894727999165	2	LOC408850
LOC412254	2.39270664079033e-08	0.533065045080817	0.581	0.424	0.00021522396233909	2	LOC412254
LOC409084	2.81276940204887e-08	0.646417412455915	0.64	0.555	0.000253008607714296	2	LOC409084
LOC724962	4.26208950247122e-08	0.550694139428605	0.301	0.143	0.000383374950747286	2	LOC724962
LOC4101171	4.4727316271065e-08	0.452202468923487	0.816	0.706	0.00040232220985823	2	LOC410117
LOC413224	5.25258670270412e-08	0.479526240926511	0.956	0.793	0.000472470173908236	2	LOC413224
LOC409658	7.85984515696056e-08	0.527921179405356	0.618	0.511	0.000706993071868602	2	LOC409658
LOC550899	8.15112913133578e-08	0.389248210604212	0.993	0.932	0.000733194065363653	2	LOC550899
LOC413837	8.62424568124127e-08	0.367587288283542	0.993	0.967	0.000775750899027653	2	LOC413837
LOC724159	9.63572362262126e-08	0.440065423934276	0.919	0.801	0.000866733339854782	2	LOC724159
LOC409536	9.75519930303066e-08	0.37522834351193	0.934	0.83	0.000877480177307608	2	LOC409536
LOC410831	1.2218978918945e-07	0.463971460149674	0.765	0.649	0.00109909715375911	2	LOC410831
LOC1132189231	1.52747350936532e-07	0.417010931125367	0.926	0.79	0.0013739624216741	2	LOC113218923
LOC4089061	1.55365239576663e-07	0.511494281068087	0.912	0.729	0.00139751032999209	2	LOC408906
LOC726826	1.5606522887024e-07	0.444856461929081	0.853	0.779	0.00140380673368781	2	LOC726826
LOC552684	1.5693498169047e-07	0.415979329336051	0.949	0.85	0.00141163016030578	2	LOC552684
LOC4090451	1.7751898756171e-07	0.41326976967348	0.941	0.819	0.00159678329311759	2	LOC409045
LOC725959	1.93556371735428e-07	0.357758175540803	0.985	0.962	0.00174103956376018	2	LOC725959
Rfwd3	2.01526214478805e-07	0.419765480966251	0.412	0.246	0.00181272829923686	2	Rfwd3
LOC412994	2.21821763674792e-07	0.371891927237829	0.257	0.107	0.00199528676425475	2	LOC412994
LOC726948	2.46251565268794e-07	0.654267584580694	0.493	0.347	0.0022150328295928	2	LOC726948
LOC4060961	2.59273268402951e-07	0.267103652730117	1	0.9	0.00233216304928455	2	LOC406096
LOC4092181	2.86958928345638e-07	0.412736502185634	1	0.835	0.00258119556046901	2	LOC409218
LOC100577280	3.40189592229418e-07	0.389465440690364	0.912	0.783	0.00306000538210361	2	LOC100577280
LOC409865	3.69756627496742e-07	0.389932301187174	0.838	0.697	0.0033259608643332	2	LOC409865
LOC1005776231	4.98712553071332e-07	0.475740975636667	0.625	0.532	0.00448591941487664	2	LOC100577623
LOC408576	5.70096668059695e-07	0.418735352367762	0.993	0.862	0.00512801952919695	2	LOC408576
Ks-1	9.65637488477873e-07	0.331743202609093	0.993	0.855	0.00868590920885847	2	Ks-1
LOC4097921	1.28503333712741e-06	0.471520634718598	0.721	0.637	0.0115588748674611	2	LOC409792
EphR	1.29097105919389e-06	0.432444036199198	0.809	0.683	0.011612284677449	2	EphR
LOC4090201	1.38602691065019e-06	0.441110383364606	0.941	0.786	0.0124673120612984	2	LOC409020
LOC725164	2.31993003190867e-06	0.774953125217575	0.61	0.494	0.0208677706370185	2	LOC725164
LOC726908	2.32286195541149e-06	0.410271192767452	0.978	0.929	0.0208941432889264	2	LOC726908
LOC5518831	2.35836544515304e-06	0.48007365407757	0.787	0.668	0.0212134971791516	2	LOC551883
LOC4098361	2.82904594797349e-06	0.442112912484051	0.801	0.674	0.0254472683020215	2	LOC409836
LOC412243	4.87017071455579e-06	0.307983546791121	0.985	0.98	0.0438071855774293	2	LOC412243
Syx1A	5.10110637096683e-06	0.35305217849982	0.993	0.96	0.0458844518068466	2	Syx1A
LOC4112121	5.5737804039475e-06	0.270853012940382	0.86	0.59	0.0501361547335078	2	LOC411212
LOC1008206341	6.38959770623452e-06	0.561237906919132	0.5	0.39	0.0574744313675795	2	LOC100820634
LOC724243	6.42141527088581e-06	0.423517615827359	0.647	0.539	0.0577606303616179	2	LOC724243
LOC100578450	6.89999200099994e-06	0.285760053778882	0.926	0.814	0.0620654280489945	2	LOC100578450
LOC4099831	8.86044363802267e-06	0.567406112801913	0.662	0.628	0.0796996905240139	2	LOC409983
LOC413562	9.47092104709411e-06	0.451734590543829	0.426	0.287	0.0851909348186115	2	LOC413562
LOC5522211	1.0164121035366e-05	0.397469190575283	0.713	0.629	0.0914262687131174	2	LOC552221
LOC4139471	1.33426656101741e-05	0.411072140254973	0.662	0.595	0.120017277163516	2	LOC413947
LOC100576614	1.43138700372127e-05	0.438370943085128	0.375	0.227	0.128753260984729	2	LOC100576614
LOC409242	1.45287624111872e-05	0.342855562380237	0.993	0.976	0.130686217888629	2	LOC409242
LOC724823	1.51432591396274e-05	0.302917259172096	0.904	0.78	0.136213615960949	2	LOC724823
Br-c1	1.7146248452299e-05	0.604797374798772	0.537	0.397	0.154230504828429	2	Br-c
LOC107965406	1.7350581407829e-05	0.414051829771858	0.463	0.33	0.156068479763422	2	LOC107965406
LOC726461	2.09907833738357e-05	0.529148940473513	0.581	0.532	0.188812096447652	2	LOC726461
LOC1026557371	2.76772945262692e-05	0.492023266620394	0.581	0.491	0.248957264263792	2	LOC102655737
LOC4098931	2.9264963840754e-05	0.270315971976173	0.941	0.814	0.263238349747582	2	LOC409893
LOC408577	3.3844929924386e-05	0.314195221212405	0.985	0.907	0.304435144669852	2	LOC408577
LOC4108531	3.96876254196907e-05	0.460392405308988	0.596	0.542	0.356990190650118	2	LOC410853
LOC409902	4.07699282839864e-05	0.347886150318202	0.875	0.783	0.366725504914457	2	LOC409902
LOC412917	4.08582657489749e-05	0.359718097296312	0.721	0.637	0.367520100412029	2	LOC412917
LOC102656283	4.34892578623406e-05	0.359180789139891	0.831	0.759	0.391185874471753	2	LOC102656283
LOC724215	6.77928535656904e-05	0.30618886893764	0.809	0.704	0.609796717823385	2	LOC724215
LOC408914	8.39344116953999e-05	0.326731931493397	0.985	0.896	0.754990033200122	2	LOC408914
LOC4098291	8.6508701143078e-05	0.427861166740394	0.728	0.648	0.778145766781986	2	LOC409829
LOC409192	9.69117745179083e-05	0.476473452007605	0.39	0.289	0.871721411788585	2	LOC409192
LOC552185	0.000112435654681842	0.455121417346007	0.485	0.402	1	2	LOC552185
LOC727574	0.000113829849383728	0.271423629640689	0.978	0.893	1	2	LOC727574
LOC5525771	0.000117487441911416	0.398488821335837	0.39	0.279	1	2	LOC552577
Pkc	0.000129671428716033	0.281188423511575	1	0.961	1	2	Pkc
LOC551530	0.000137318238055233	0.308985050247714	0.971	0.935	1	2	LOC551530
LOC100577905	0.000195740962544084	0.295532570216808	0.787	0.726	1	2	LOC100577905
LOC7271271	0.000208311796760358	0.372381089466443	0.868	0.786	1	2	LOC727127
LOC724634	0.00022261005180757	0.301393864084918	0.926	0.846	1	2	LOC724634
LOC412092	0.000241055208192188	0.458980051456341	0.478	0.416	1	2	LOC412092
LOC551424	0.000262503469786932	0.417346880163608	0.493	0.438	1	2	LOC551424
LOC7256811	0.000284680855451091	0.370470184709478	0.618	0.611	1	2	LOC725681
LOC725662	0.000367685026044764	0.295806333476119	0.949	0.879	1	2	LOC725662
LOC410006	0.000503398259100203	0.391614440652102	0.551	0.489	1	2	LOC410006
LOC409322	0.000560442224785514	0.382035091888808	0.529	0.473	1	2	LOC409322
LOC4099701	0.000639455278677914	0.382290775547588	0.39	0.299	1	2	LOC409970
LOC412878	0.000674557852923346	0.495387458628892	0.772	0.624	1	2	LOC412878
LOC1026543141	0.000962516413043008	0.351063288204522	0.331	0.238	1	2	LOC102654314
LOC411115	0.001188717079439	0.322705121218268	0.588	0.561	1	2	LOC411115
LOC412366	0.00138980135785397	0.278001572026039	0.779	0.702	1	2	LOC412366
LOC551846	0.00141354158864133	0.308123204558683	0.64	0.589	1	2	LOC551846
LOC5516231	0.00141467616966854	0.317174327895065	0.493	0.409	1	2	LOC551623
LOC4127991	0.00157499530393159	0.351938667142675	0.309	0.22	1	2	LOC412799
LOC408309	0.00166965282605397	0.252114782490725	1	0.975	1	2	LOC408309
LOC409655	0.00167495529715213	0.350580634602809	0.434	0.357	1	2	LOC409655
LOC4136761	0.00193301963720196	0.300752432916033	0.25	0.161	1	2	LOC413676
LOC410717	0.00207727590437299	0.257419003556894	0.816	0.733	1	2	LOC410717
PHRF1	0.00247444369126733	0.257156776778663	0.926	0.878	1	2	PHRF1
LOC408680	0.00293435758432662	0.443461573409608	0.515	0.503	1	2	LOC408680
LOC1026567651	0.00350631672205285	0.308003505082077	0.551	0.512	1	2	LOC102656765
LOC409981	0.00391602127591142	0.420817391359837	0.581	0.592	1	2	LOC409981
LOC726188	0.00407065845699806	0.370771416035125	0.551	0.544	1	2	LOC726188
LOC5521011	0.00410124974830091	0.308215622446662	0.471	0.422	1	2	LOC552101
LOC4101361	0.00450559741828817	0.301054145067083	0.478	0.415	1	2	LOC410136
LOC551432	0.00484656570954418	0.300391060323102	0.419	0.36	1	2	LOC551432
LOC7262831	0.0051790576594139	0.327674619576501	0.426	0.352	1	2	LOC726283
LOC4083371	0.0055790430938805	0.38305370260973	0.456	0.403	1	2	LOC408337
LOC4112011	0.00599882833287045	0.260947129448014	0.449	0.369	1	2	LOC411201
LOC100578705	0.00619427763469422	0.331529007536739	0.463	0.431	1	2	LOC100578705
LOC725782	0.00638570071422885	0.331327516298667	0.419	0.364	1	2	LOC725782
LOC4100831	0.00674564858417275	0.285984664035507	0.647	0.597	1	2	LOC410083
LOC408705	0.00725161014371227	0.336103140365413	0.544	0.543	1	2	LOC408705
LOC724670	0.00731403437881994	0.323313588513002	0.449	0.419	1	2	LOC724670
LOC726093	0.00731960554936223	0.277268968049584	0.985	0.952	1	2	LOC726093
LOC4084271	0.0081634352598556	0.269882722654658	0.272	0.194	1	2	LOC408427
Dscam	0.00933083514176497	0.401292820894772	0.581	0.59	1	2	Dscam
LOC413388	0.00999686374631278	0.297598832915769	0.419	0.382	1	2	LOC413388
LOC551717	2.26027798860737e-80	1.43416302876544	0.441	0.006	2.03312005075233e-76	3	LOC551717
Kr	6.41450850485896e-74	1.69070432402243	0.71	0.065	5.76985040012063e-70	3	Kr
LOC102654959	4.56238328176951e-50	2.29736499854299	0.968	0.434	4.10386376195167e-46	3	LOC102654959
LOC413350	1.20830145705125e-41	1.14367328883077	0.366	0.026	1.0868671606176e-37	3	LOC413350
LOC552513	6.12544910249227e-39	1.15007926545977	0.538	0.084	5.50984146769179e-35	3	LOC552513
LOC413698	5.46819676804511e-36	1.47794963852535	0.968	0.476	4.91864299285658e-32	3	LOC413698
LOC100576683	4.90678863848603e-34	1.23392391867732	1	0.77	4.41365638031818e-30	3	LOC100576683
5-HT2alpha	1.25910061005531e-31	0.54869485730605	0.409	0.05	1.13256099874475e-27	3	5-HT2alpha
LOC4107791	1.66897274486736e-31	1.31549240875067	0.903	0.41	1.50124098400819e-27	3	LOC410779
LOC408547	1.03493319098244e-30	1.10208442282379	1	0.754	9.30922405288707e-27	3	LOC408547
LOC102654462	1.63610154085545e-30	0.934454788913716	0.613	0.152	1.47167333599947e-26	3	LOC102654462
LOC7255421	1.8261149493498e-30	0.993468306056508	0.634	0.146	1.64259039694015e-26	3	LOC725542
LOC551385	3.035578474738e-27	1.79631330874002	0.742	0.313	2.73050283802683e-23	3	LOC551385
LOC102656010	6.29445433914888e-25	1.00023253720944	0.946	0.516	5.66186167806442e-21	3	LOC102656010
LOC5520201	1.73040809047762e-24	1.04531358687328	1	0.935	1.55650207738462e-20	3	LOC552020
E74	5.97488702744631e-23	1.11942831857782	0.839	0.513	5.37441088118795e-19	3	E74
LOC411345	5.46256335342422e-22	0.879482459723589	0.806	0.369	4.91357573640508e-18	3	LOC411345
LOC100578780	3.89517956246979e-21	0.549666670187778	0.419	0.089	3.50371401644158e-17	3	LOC100578780
LOC100577517	7.75541533730921e-21	0.981540119534634	0.989	0.987	6.97599609590964e-17	3	LOC100577517
LOC726318	8.36730977243462e-21	0.840540850384938	0.505	0.135	7.52639514030494e-17	3	LOC726318
LOC100642173	1.20109275067218e-19	0.490365463860236	0.323	0.054	1.08038292922962e-15	3	LOC100642173
LOC113218848	2.37798613193497e-19	0.666361972145779	0.495	0.131	2.1389985256755e-15	3	LOC113218848
LOC100576291	4.0589901432404e-19	0.690584387616147	0.667	0.25	3.65106163384474e-15	3	LOC100576291
LOC551121	6.32817319354413e-19	0.487798846850097	0.441	0.103	5.69219178759295e-15	3	LOC551121
DopR2	1.57914029341005e-18	0.842430743048018	0.796	0.413	1.42043669392234e-14	3	DopR2
LOC107964204	2.23185454128407e-18	0.486556172415577	0.419	0.1	2.00755315988502e-14	3	LOC107964204
LOC409282	9.20502819654016e-18	0.696504992935127	0.946	0.721	8.27992286278787e-14	3	LOC409282
LOC727285	2.04753526800898e-17	0.801524329997291	0.86	0.531	1.84175797357408e-13	3	LOC727285
Ks-11	2.50019441884244e-17	0.741273288447708	1	0.861	2.24892487974878e-13	3	Ks-1
LOC4128781	2.62843119833679e-17	0.894118508977739	0.957	0.612	2.36427386290394e-13	3	LOC412878
LOC4103531	6.77003594102463e-17	0.645044638233416	1	0.981	6.08964732895166e-13	3	LOC410353
LOC726240	1.65136225039379e-16	0.932815267800091	0.946	0.775	1.48540034422921e-12	3	LOC726240
LOC552844	2.36516148644167e-16	0.558797882888693	1	0.979	2.12746275705428e-12	3	LOC552844
LOC724344	4.99622335677988e-16	0.666498996487887	0.892	0.525	4.49410290942351e-12	3	LOC724344
LOC4088631	5.45596093461379e-16	0.874897470131582	1	0.823	4.9076368606851e-12	3	LOC408863
LOC412810	7.82474228049724e-15	0.387271970896132	0.269	0.052	7.03835568130726e-11	3	LOC412810
LOC725415	1.84394654904589e-14	0.511544970615157	0.968	0.749	1.65862992086677e-10	3	LOC725415
LOC552374	3.07251980799611e-14	0.451565647692291	0.376	0.104	2.7637315672925e-10	3	LOC552374
LOC102655477	5.28281872337863e-14	0.427940914349293	0.344	0.087	4.75189544167908e-10	3	LOC102655477
LOC411248	8.8856778228807e-13	0.533156868403048	0.452	0.164	7.99266720168119e-09	3	LOC411248
LOC724651	1.122453673407e-12	0.769760269491865	0.656	0.368	1.0096470792296e-08	3	LOC724651
LOC7265471	1.28776736764424e-12	0.711763946040449	0.796	0.502	1.158346747196e-08	3	LOC726547
LOC4103171	1.30039963056587e-12	0.614093319875175	0.742	0.368	1.169709467694e-08	3	LOC410317
LOC410706	2.35223612291809e-12	0.693983853875003	0.667	0.353	2.11583639256482e-08	3	LOC410706
LOC408741	4.09808564998128e-12	0.692618796787004	0.72	0.41	3.68622804215816e-08	3	LOC408741
LOC724563	4.32839112537079e-12	0.593457378670862	0.398	0.135	3.89338781727103e-08	3	LOC724563
LOC410820	1.01788061129051e-11	0.598351941134301	0.462	0.184	9.15583609855816e-08	3	LOC410820
LOC411457	1.06930400907147e-11	0.545269970052674	0.978	0.892	9.61838956159783e-08	3	LOC411457
LOC1005763461	1.12907318318999e-11	0.628611305630607	1	0.976	1.0156013282794e-07	3	LOC100576346
LOC4087161	1.49653889097931e-11	0.747895264140542	1	0.996	1.34613673243589e-07	3	LOC408716
LOC410140	2.33936428145142e-11	0.56221130134839	0.968	0.868	2.10425817116555e-07	3	LOC410140
LOC408465	2.71831362479326e-11	0.417417417623312	1	0.998	2.44512310550153e-07	3	LOC408465
LOC107964488	3.93758258557025e-11	0.638349001597264	0.774	0.454	3.54185553572044e-07	3	LOC107964488
LOC100576247	4.08817087345733e-11	0.63892009786897	0.699	0.401	3.67730970067487e-07	3	LOC100576247
LOC410604	4.51321683872160e-11	0.5794980870116	0.839	0.66	4.05963854643008e-07	3	LOC410604
LOC100578529	7.25605018789501e-11	0.577912728279071	0.882	0.712	6.52681714401157e-07	3	LOC100578529
LOC726972	7.80009892617246e-11	0.592373572796878	0.602	0.324	7.01618898409212e-07	3	LOC726972
LOC7242921	1.47432035077457e-10	0.487815962192991	0.968	0.846	1.32615115552173e-06	3	LOC724292
LOC107965041	1.50866014308746e-10	0.795058939030735	0.796	0.637	1.35703979870717e-06	3	LOC107965041
LOC410741	1.5873799894729e-10	0.422205761005519	0.398	0.141	1.42784830053087e-06	3	LOC410741
nAChRa61	1.81531767771825e-10	0.695235492798678	0.839	0.57	1.63287825110756e-06	3	nAChRa6
LOC5519301	3.48095319729406e-10	0.551297141306007	1	0.887	3.131117400966e-06	3	LOC551930
LOC113219253	5.17993499011184e-10	0.324085188147649	0.323	0.1	4.6593515236056e-06	3	LOC113219253
LOC409016	5.47307675469418e-10	0.482868542912144	0.839	0.516	4.92303254084742e-06	3	LOC409016
LOC100578739	6.83240145865715e-10	0.595383778495222	0.828	0.548	6.14574511206211e-06	3	LOC100578739
LOC413503	1.56897171692087e-09	0.488969276828809	0.559	0.275	1.41129005937032e-05	3	LOC413503
LOC725093	2.04984437663811e-09	0.542922841356327	0.667	0.405	1.84383501678598e-05	3	LOC725093
LOC408563	2.12701898295459e-09	0.47273636070586	0.925	0.813	1.91325357516766e-05	3	LOC408563
LOC412813	3.80005838931029e-09	0.465754980833867	0.505	0.237	3.4181525211846e-05	3	LOC412813
LOC725038	3.83804303962556e-09	0.290653780727512	0.28	0.085	3.45231971414319e-05	3	LOC725038
LOC724875	5.72246106868638e-09	0.475738001337513	0.849	0.599	5.1473537312834e-05	3	LOC724875
LOC4139941	6.82751231822682e-09	0.477030803737474	0.968	0.861	6.14134733024502e-05	3	LOC413994
LOC107964319	1.1047343433689e-08	0.344836704575736	0.312	0.109	9.93708541860324e-05	3	LOC107964319
Oa1	1.20625695957544e-08	0.251430820034579	0.269	0.082	0.000108502813513811	3	Oa1
LOC4116531	1.52662569631857e-08	0.62670743330771	0.656	0.395	0.000137319981383855	3	LOC411653
LOC410201	1.91205958922961e-08	0.450078896888108	0.989	0.886	0.000171989760051204	3	LOC410201
LOC4098181	3.23797278710497e-08	0.593932374911148	0.71	0.46	0.000291255652200092	3	LOC409818
Mad	3.472457022872e-08	0.493880887962447	1	0.989	0.000312347509207337	3	Mad
LOC551597	3.4734492633753e-08	0.493123659565109	0.753	0.485	0.000312436761240608	3	LOC551597
LOC100577670	4.81927990908064e-08	0.450643765068852	0.441	0.212	0.000433494227821804	3	LOC100577670
Abscam1	5.12280624097201e-08	0.377377062220363	0.699	0.372	0.000460796421375433	3	Abscam
LOC7268041	5.59179561091069e-08	0.374017903941712	1	0.983	0.000502982015201417	3	LOC726804
LOC413946	8.59091275041413e-08	0.488379647936392	0.839	0.632	0.000772752601899751	3	LOC413946
LOC408824	9.15509882145714e-08	0.442723249229089	0.538	0.287	0.00082350113899007	3	LOC408824
LOC5510861	1.07635511288153e-07	0.420251410986847	0.43	0.188	0.000968181424036936	3	LOC551086
LOC4127771	1.09006617662211e-07	0.433274115867744	0.925	0.845	0.000980514525871587	3	LOC412777
LOC4105731	1.22008242887747e-07	0.260332894419465	0.312	0.114	0.00109746414477529	3	LOC410573
LOC551898	1.24356869174939e-07	0.431797154986985	0.516	0.267	0.00111859003822857	3	LOC551898
LOC7242201	1.45792976365309e-07	0.523446434173547	0.882	0.689	0.00131140782240595	3	LOC724220
LOC727510	1.57852609676718e-07	0.436538165421745	0.731	0.51	0.00141988422404208	3	LOC727510
LOC410630	1.73546070495813e-07	0.385185040052129	0.452	0.223	0.00156104690410984	3	LOC410630
TyrR	1.95529251180294e-07	0.509427530312631	0.86	0.726	0.00175878561436675	3	TyrR
LOC413473	2.06247223676678e-07	0.591309245901767	0.925	0.775	0.00185519377697172	3	LOC413473
LOC100576155	2.62008779321945e-07	0.409610921076285	0.72	0.46	0.0023567689700009	3	LOC100576155
LOC408809	3.52497371480912e-07	0.355949211125131	1	0.997	0.0031707138564708	3	LOC408809
LOC410362	3.63423564121733e-07	0.894390581550089	0.624	0.411	0.00326899495927499	3	LOC410362
LOC551529	7.54086171108521e-07	0.287550275161878	0.366	0.163	0.00678300510912115	3	LOC551529
LOC409897	7.93148283713458e-07	0.384889319585138	0.484	0.261	0.00713436881200256	3	LOC409897
LOC102653599	8.91913541857348e-07	0.423889107486118	1	1	0.00802276230900684	3	LOC102653599
LOC7254851	1.04380167258865e-06	0.379018907451351	0.882	0.642	0.00938899604493492	3	LOC725485
LOC551320	1.11206857966691e-06	0.432076005029581	0.892	0.836	0.0100030568741038	3	LOC551320
LOC408835	1.34299108943094e-06	0.419190134254307	0.914	0.809	0.0120802048494313	3	LOC408835
LOC409232	1.39502462238279e-06	0.38242834840445	0.925	0.878	0.0125482464783332	3	LOC409232
LOC100578236	1.40195393955649e-06	0.481789569680422	0.548	0.333	0.0126105756863107	3	LOC100578236
LOC1005782961	1.45992493320567e-06	0.364720737227816	0.538	0.305	0.013132024774185	3	LOC100578296
LOC4091081	1.47451084666533e-06	0.415450504207726	0.828	0.596	0.0132632250657546	3	LOC409108
LOC409707	1.75798457739456e-06	0.337976674639358	0.452	0.234	0.0158130712736641	3	LOC409707
LOC409107	2.23198338260562e-06	0.358554461967173	0.688	0.457	0.0200766905265376	3	LOC409107
LOC414021	2.32392830436258e-06	0.257936176608843	0.43	0.209	0.0209037350977414	3	LOC414021
LOC1026549941	2.47463107240907e-06	0.38551963855281	0.978	0.928	0.0222593064963196	3	LOC102654994
LOC411343	2.52800126093377e-06	0.276510548142614	0.355	0.159	0.0227393713420993	3	LOC411343
LOC100576603	3.0198930740379e-06	0.36935006289887	0.581	0.352	0.0271639382009709	3	LOC100576603
LOC1005770041	3.32465510265968e-06	0.401918746860534	0.946	0.85	0.0299052726484238	3	LOC100577004
LOC408763	3.32666266045138e-06	0.4248542970985	0.957	0.886	0.0299233306307602	3	LOC408763
LOC551174	4.54793162947921e-06	0.317751474732823	0.43	0.228	0.0409086450071655	3	LOC551174
LOC409027	5.01052096705689e-06	0.390858364469116	0.71	0.527	0.0450696360986768	3	LOC409027
LOC727399	5.30129564520426e-06	0.526311093557293	0.849	0.772	0.0476851543286123	3	LOC727399
LOC4083091	5.83885996798281e-06	0.302641181377378	1	0.976	0.0525205454120053	3	LOC408309
LOC4089151	6.66838584139487e-06	0.317421917860425	1	0.993	0.0599821306433469	3	LOC408915
LOC725233	6.84289434741741e-06	0.340911302245881	0.925	0.808	0.0615518346550196	3	LOC725233
LOC5517741	8.20111116604869e-06	0.281007764491783	1	0.985	0.073768994938608	3	LOC551774
LOC409670	8.32275276976577e-06	0.409684334236968	0.892	0.804	0.0748631611640431	3	LOC409670
LOC726656	9.05015235090759e-06	0.37358705578534	0.925	0.852	0.0814061203964138	3	LOC726656
LOC100579053	1.08516106966173e-05	0.29097831003737	0.538	0.321	0.0976102382160728	3	LOC100579053
LOC1132191181	1.18975921453824e-05	0.453835204349314	0.935	0.929	0.107018841347715	3	LOC113219118
LOC5515301	1.19589872863369e-05	0.300037608574371	0.957	0.938	0.107571090640601	3	LOC551530
LOC5510711	1.20167795682317e-05	0.441705585358164	0.86	0.759	0.108090932216244	3	LOC551071
LOC4107171	1.41177546951513e-05	0.385123504317556	0.839	0.734	0.126989203482886	3	LOC410717
LOC412197	1.44325978102582e-05	0.383996838863271	0.387	0.205	0.129821217303272	3	LOC412197
LOC409444	1.45055214681501e-05	0.35642807131709	0.763	0.582	0.13047716560601	3	LOC409444
LOC413984	1.65154030364581e-05	0.377779629775075	0.699	0.556	0.14855605031294	3	LOC413984
LOC409395	1.6876961167432e-05	0.35966750950153	0.871	0.739	0.151808265701051	3	LOC409395
LOC409849	1.75434220447644e-05	0.414639987961913	0.484	0.294	0.157803081292656	3	LOC409849
LOC410467	1.78154084193493e-05	0.405668076583749	0.742	0.574	0.160249598732047	3	LOC410467
LOC4111131	2.52542951370348e-05	0.379288026663436	0.978	0.975	0.227162384757628	3	LOC411113
LOC408935	4.17568323399666e-05	0.306039205785703	0.957	0.874	0.375602706897999	3	LOC408935
LOC1005789251	4.62612472611091e-05	0.272655827499877	1	0.982	0.416119919113677	3	LOC100578925
LOC408278	5.22770667304816e-05	0.472420089584931	0.516	0.369	0.470232215240682	3	LOC408278
LOC7269081	5.68881508506746e-05	0.297306448795989	0.978	0.932	0.511708916901818	3	LOC726908
LOC1005765691	6.47389291649345e-05	0.284325669182566	0.914	0.752	0.582326667838586	3	LOC100576569
LOC4114661	6.66556919977453e-05	0.313914303301125	0.968	0.883	0.599567949519719	3	LOC411466
LOC408971	6.94236156503684e-05	0.268115580195285	0.989	0.933	0.624465422775064	3	LOC408971
LOC409565	6.96359436692674e-05	0.412778845961093	0.839	0.723	0.62637531330506	3	LOC409565
LOC7262621	7.78513080729383e-05	0.324610880026072	0.839	0.624	0.70027251611608	3	LOC726262
LOC7248231	7.94015209926663e-05	0.320613123743996	0.935	0.783	0.714216681329033	3	LOC724823
LOC411700	0.000102321465006294	0.480057574356866	0.634	0.466	0.920381577731611	3	LOC411700
LOC724407	0.000120536712707434	0.295081503086422	0.871	0.738	1	3	LOC724407
LOC4132241	0.000128778779986195	0.323762815419658	0.925	0.804	1	3	LOC413224
LOC102654084	0.000130043318260626	0.351834555033227	0.667	0.503	1	3	LOC102654084
LOC412956	0.000132961040471577	0.296717227055248	0.505	0.315	1	3	LOC412956
LOC724593	0.00013552833599266	0.279253989475417	0.968	0.946	1	3	LOC724593
LOC551374	0.000139988216159246	0.338833095866386	0.624	0.469	1	3	LOC551374
Dop1	0.000149109893991723	0.294308951268704	0.505	0.321	1	3	Dop1
LOC4089181	0.000149215881429557	0.352772430128024	0.925	0.818	1	3	LOC408918
LOC100576159	0.000151581097709358	0.351816433114121	0.559	0.392	1	3	LOC100576159
LOC7265431	0.00019623628250039	0.294182271280838	1	0.959	1	3	LOC726543
LOC726589	0.000198045955132185	0.348557375086125	0.677	0.527	1	3	LOC726589
LOC7263471	0.000206022789203091	0.321763701145412	0.72	0.557	1	3	LOC726347
LOC413024	0.000207562012268191	0.279228515541114	0.495	0.315	1	3	LOC413024
LOC412544	0.000219278719222741	0.289496755209655	0.484	0.308	1	3	LOC412544
LOC408784	0.000222683855751995	0.308850187991968	0.688	0.52	1	3	LOC408784
LOC4135101	0.000232445352176199	0.426082516820566	0.656	0.563	1	3	LOC413510
Adk11	0.000242026902461639	0.299600632638292	0.602	0.41	1	3	Adk1
LOC4095361	0.000265801381888029	0.307009951712734	0.914	0.837	1	3	LOC409536
LOC411871	0.000287190506829137	0.308020433248548	1	0.932	1	3	LOC411871
LOC408759	0.000329942268589395	0.332294368637581	0.441	0.28	1	3	LOC408759
LOC4091421	0.000340356985613446	0.300605206906588	0.914	0.904	1	3	LOC409142
LOC412091	0.000355719596003782	0.251492205732406	0.699	0.503	1	3	LOC412091
LOC552714	0.000356317163797435	0.339361985934747	0.634	0.487	1	3	LOC552714
LOC724607	0.000441962584253366	0.324581962382505	0.86	0.751	1	3	LOC724607
LOC7241921	0.000493673235773589	0.298095714906521	0.634	0.465	1	3	LOC724192
LOC552468	0.000499620954938614	0.394304301433636	0.559	0.443	1	3	LOC552468
LOC113219112	0.000585639912211155	0.254087516268838	0.366	0.217	1	3	LOC113219112
E75	0.000640503102008564	0.279781644372487	0.903	0.786	1	3	E75
LOC409530	0.000733877794398966	0.316278372821706	0.409	0.26	1	3	LOC409530
LOC412256	0.000796340554848365	0.326936703508807	0.892	0.809	1	3	LOC412256
LOC1079640251	0.000871319465945918	0.276564153729426	0.946	0.868	1	3	LOC107964025
LOC552498	0.000878998984854367	0.35698940396009	0.634	0.526	1	3	LOC552498
LOC724942	0.000885352294815429	0.333890874568109	0.43	0.284	1	3	LOC724942
LOC4100061	0.000968003760362535	0.490251619311675	0.613	0.485	1	3	LOC410006
LOC100576383	0.00101321542186152	0.392497780121623	0.441	0.305	1	3	LOC100576383
LOC4089141	0.00105913501627939	0.286862201565138	0.968	0.902	1	3	LOC408914
LOC410316	0.00107062362907119	0.303512826727484	0.688	0.539	1	3	LOC410316
LOC100578271	0.001121996279264	0.28529197157827	0.581	0.438	1	3	LOC100578271
LOC7241591	0.00120585504678533	0.283333204453045	0.871	0.812	1	3	LOC724159
LOC725613	0.00122007522253833	0.304282606225101	0.645	0.548	1	3	LOC725613
LOC409389	0.00124847960609279	0.326490897989107	0.645	0.516	1	3	LOC409389
LOC412943	0.00137178484087804	0.25203968761998	0.903	0.867	1	3	LOC412943
LOC409672	0.00155757487730519	0.313231404002016	0.43	0.303	1	3	LOC409672
LOC551596	0.00168918394059632	0.25055050166644	0.849	0.72	1	3	LOC551596
LOC1132194121	0.00182342141242398	0.379098039450432	0.28	0.159	1	3	LOC113219412
LOC107964603	0.00211170284817833	0.298448310452721	0.559	0.424	1	3	LOC107964603
Tk	0.00242439068479023	0.305561692146297	0.839	0.833	1	3	Tk
LOC1005778331	0.00261401571805912	0.304599064237602	0.828	0.695	1	3	LOC100577833
LOC725563	0.00274065821694491	0.263928648050037	0.462	0.323	1	3	LOC725563
LOC4088042	0.00291168540814798	0.263954377470692	1	0.963	1	3	LOC408804
LOC727238	0.00300942513692915	0.253120606239928	0.86	0.758	1	3	LOC727238
Nipped-B	0.00380336200180804	0.252155039983075	0.409	0.281	1	3	Nipped-B
LOC4084291	0.00414296529258028	0.261741088812273	0.376	0.251	1	3	LOC408429
LOC410027	0.00439097638243722	0.292409918427848	0.613	0.51	1	3	LOC410027
LOC409130	0.00448942828727986	0.308548446115334	0.946	0.902	1	3	LOC409130
LOC726450	0.0048845598622945	0.257936176608843	0.323	0.212	1	3	LOC726450
LOC552287	0.00544690778741807	0.273320607707157	0.484	0.359	1	3	LOC552287
LOC113218862	0.00568113088832254	0.298099589114607	0.613	0.485	1	3	LOC113218862
LOC5524441	0.00580243371477451	0.266420609752143	0.559	0.446	1	3	LOC552444
LOC550930	0.00604435131307523	0.281039254242156	0.699	0.639	1	3	LOC550930
LOC5507321	0.0061599707104568	0.264098159073126	0.903	0.896	1	3	LOC550732
LOC411589	0.00626660347177478	0.264591326896188	0.559	0.459	1	3	LOC411589
LOC100577401	0.00779768724141625	0.298266964837387	0.613	0.513	1	3	LOC100577401
LOC725397	0.00825956110332186	0.256684318682855	0.527	0.401	1	3	LOC725397
LOC727150	0.00873546117244455	0.267646520884713	0.86	0.79	1	3	LOC727150
LOC408435	6.25617891695714e-87	3.05585952847584	1	0.185	5.62743293580294e-83	4	LOC408435
LOC412993	4.53730319156669e-64	0.843000041809583	0.544	0.035	4.08130422081424e-60	4	LOC412993
LOC1026549751	2.93169501108836e-57	2.03215177105028	0.989	0.309	2.63705966247398e-53	4	LOC102654975
LOC409628	1.73055507482255e-54	1.06883144431885	0.622	0.069	1.55663428980289e-50	4	LOC409628
LOC725829	1.6616930515766e-48	1.44259503293483	0.833	0.208	1.49469289989315e-44	4	LOC725829
LOC7254151	6.03498570468898e-48	2.23960500248482	1	0.746	5.42846964136773e-44	4	LOC725415
LOC4136981	3.1583153871733e-40	1.52735609260586	0.989	0.476	2.84090469076238e-36	4	LOC413698
LOC4103201	2.00754525640972e-37	1.34991153599634	1	0.887	1.80578695814054e-33	4	LOC410320
LOC100578877	9.89034473969492e-36	1.01244494213647	0.678	0.149	8.89636509335558e-32	4	LOC100578877
LOC107965859	2.67413536766809e-35	0.617282919271879	0.378	0.036	2.40538476321745e-31	4	LOC107965859
LOC726124	2.51029073799251e-31	0.616453545842375	0.411	0.053	2.25800651882426e-27	4	LOC726124
Abscam2	3.33797499247146e-30	1.0486588142839	0.933	0.35	3.00250850572808e-26	4	Abscam
LOC4128131	5.18148422679782e-30	1.0346420639924	0.711	0.217	4.66074506200464e-26	4	LOC412813
LOC4120911	3.45897197756496e-29	1.09835202552656	0.978	0.476	3.11134529381968e-25	4	LOC412091
LOC1005766031	4.30959932916033e-29	1.14187187700062	0.844	0.326	3.87648459657972e-25	4	LOC100576603
LOC409078	6.86279486461432e-28	0.821539425285663	0.611	0.152	6.17308398072058e-24	4	LOC409078
LOC4084651	7.78294042138234e-28	0.716654841697965	1	0.998	7.00075490903341e-24	4	LOC408465
LOC412897	1.68257726440274e-27	0.958795816999382	0.633	0.182	1.51347824933027e-23	4	LOC412897
LOC551772	1.6933655123412e-26	1.00593562348719	0.7	0.231	1.52318227835091e-22	4	LOC551772
LOC5517331	6.37481295244533e-26	0.730750352976945	1	0.999	5.73414425072458e-22	4	LOC551733
LOC7245631	5.5998924963175e-25	0.596173066249016	0.544	0.121	5.03710330043759e-21	4	LOC724563
LOC1132191182	7.77039386856999e-24	0.987330302751463	1	0.923	6.9894692847787e-20	4	LOC113219118
LOC4097741	1.03432147129579e-23	1.14545539252012	0.744	0.321	9.30372163430561e-20	4	LOC409774
LOC4102221	1.07413463768366e-23	1.17157800558749	0.811	0.296	9.66184106596452e-20	4	LOC410222
LOC4085471	1.20230083388179e-23	0.892873040789876	0.989	0.756	1.08146960007667e-19	4	LOC408547
LOC4118711	6.01472241112654e-23	0.806096135623248	1	0.932	5.41024280880832e-19	4	LOC411871
Ancr-11	4.16029588493352e-22	0.724488546168609	1	1	3.7421861484977e-18	4	Ancr-1
LOC4088632	1.16292916844156e-21	1.01952796491386	1	0.823	1.04605478701318e-17	4	LOC408863
LOC726238	1.59799608606224e-21	0.539774595676982	1	1	1.43739747941299e-17	4	LOC726238
LOC409182	2.37993997538748e-20	0.881605761471938	0.856	0.493	2.14075600786104e-16	4	LOC409182
LOC7262401	3.60931218566127e-20	0.936767026692457	0.978	0.772	3.24657631100231e-16	4	LOC726240
LOC4083721	6.59735320544515e-20	0.909212816077005	1	0.959	5.93431920829792e-16	4	LOC408372
LOC4086881	1.04418964078216e-19	0.686731711446581	0.589	0.172	9.3924858188355e-16	4	LOC408688
LOC100578854	1.73530763473182e-19	0.835615852787593	1	0.917	1.56090921744128e-15	4	LOC100578854
LOC4089711	2.13195227513988e-19	0.752550973721049	1	0.932	1.91769107148832e-15	4	LOC408971
LOC413568	3.89758478585835e-19	0.320016878618786	0.267	0.036	3.50587751487959e-15	4	LOC413568
LOC406073	5.31293075651426e-19	0.982290946113739	0.922	0.581	4.77898121548458e-15	4	LOC406073
LOC1026551451	6.54082031846774e-19	0.810706207136284	0.978	0.772	5.88346787646174e-15	4	LOC102655145
LOC102655462	5.27983209388893e-18	0.964741212199557	0.856	0.613	4.74920896845309e-14	4	LOC102655462
LOC1005782361	6.96691253534482e-18	0.740374166691465	0.722	0.316	6.26673782554266e-14	4	LOC100578236
LOC411048	7.06067723985786e-18	0.962395469174734	0.878	0.687	6.35107917725214e-14	4	LOC411048
LOC408267	2.45739728118315e-17	0.841711679261257	0.889	0.661	2.21042885442425e-13	4	LOC408267
LOC4134731	3.95412625842321e-17	0.823255657648941	0.978	0.77	3.55673656945168e-13	4	LOC413473
LOC100576700	1.0828013803096e-15	0.589293739086156	0.444	0.126	9.73979841588486e-12	4	LOC100576700
LOC726914	1.19344019048136e-15	0.535897913395683	0.489	0.16	1.07349945133798e-11	4	LOC726914
LOC100578156	1.22800691768837e-15	0.519209683799451	0.389	0.099	1.10459222246069e-11	4	LOC100578156
LOC4087221	2.76581950231626e-15	0.43530216451001	1	0.998	2.48785464233347e-11	4	LOC408722
LOC412470	6.18571219386026e-15	0.637754862555827	0.978	0.971	5.56404811837731e-11	4	LOC412470
LOC5514091	6.25377413132954e-15	0.796561542713389	0.867	0.613	5.62526983113093e-11	4	LOC551409
LOC552694	9.79355933453818e-15	0.624591615286052	0.711	0.315	8.8093066214171e-11	4	LOC552694
LOC1005785291	1.96556782836826e-14	0.698516962204694	0.956	0.705	1.76802826161725e-10	4	LOC100578529
LOC100577682	2.67175178209986e-14	0.358595548250371	0.322	0.073	2.40324072799882e-10	4	LOC100577682
LOC7269241	6.5701820962109e-14	0.532090275541369	1	0.93	5.90987879554171e-10	4	LOC726924
LOC408910	1.37996461918211e-13	0.652825296014996	0.633	0.283	1.24127817495431e-09	4	LOC408910
LOC411058	1.57759169220246e-13	0.562849996444015	0.389	0.117	1.41904372713611e-09	4	LOC411058
LOC7262841	2.31200947574155e-13	0.63733936448176	0.944	0.894	2.07965252342952e-09	4	LOC726284
LOC100576355	2.58275648143208e-13	0.436958459354748	0.322	0.083	2.32318945504815e-09	4	LOC100576355
Glurb1	3.89031678304231e-13	0.520733256730758	0.656	0.269	3.49933994634655e-09	4	Glurb
LOC411011	4.27958528481432e-13	0.577053313015198	1	0.946	3.84948696369048e-09	4	LOC411011
LOC4090202	4.84517263538263e-13	0.636932491020015	0.944	0.793	4.35823278552667e-09	4	LOC409020
LOC724433	5.39872901067146e-13	0.375759499961521	0.344	0.089	4.85615674509898e-09	4	LOC724433
LOC1132194122	7.69465363806538e-13	0.481767948615398	0.444	0.143	6.92134094743981e-09	4	LOC113219412
LOC552490	1.26338898469785e-12	0.445312991844542	0.433	0.142	1.13641839173572e-08	4	LOC552490
LOC7265432	1.61342658830854e-12	0.52293876477541	1	0.959	1.45127721618353e-08	4	LOC726543
LOC408339	1.67556239001877e-12	0.572541038804493	0.689	0.332	1.50716836982189e-08	4	LOC408339
LOC4120071	2.55294040199509e-12	0.612844755910681	0.5	0.196	2.29636989159459e-08	4	LOC412007
LOC412011	2.77865635875536e-12	0.468061705949704	0.411	0.134	2.49940139470045e-08	4	LOC412011
LOC7242922	3.00445472649587e-12	0.567676148578244	0.967	0.847	2.70250702648304e-08	4	LOC724292
LOC4088771	3.60723349061419e-12	0.62042128595032	0.911	0.735	3.24470652480746e-08	4	LOC408877
LOC4102591	3.72573296438525e-12	0.741290776118507	0.744	0.437	3.35129680146453e-08	4	LOC410259
LOC4114571	3.96253002500235e-12	0.638969872886322	0.911	0.899	3.56429575748962e-08	4	LOC411457
LOC5511231	4.50542316394573e-12	0.387008705025959	0.944	0.793	4.05262813596918e-08	4	LOC551123
LOC4130401	5.28554002798009e-12	0.672103775455943	0.8	0.502	4.75434325516809e-08	4	LOC413040
LOC7253181	6.33402370554631e-12	0.639291062616111	0.811	0.456	5.69745432313891e-08	4	LOC725318
LOC413464	1.25841299716437e-11	0.565580208061729	0.678	0.351	1.13194249094935e-07	4	LOC413464
LOC5515971	1.27937578026298e-11	0.575122939021752	0.789	0.483	1.15079851434655e-07	4	LOC551597
LOC102654533	1.89211805100156e-11	0.621437948577142	0.9	0.8	1.70196018687591e-07	4	LOC102654533
LOC1005766831	3.72342326021864e-11	0.595948829550821	0.944	0.777	3.34921922256667e-07	4	LOC100576683
LOC409856	4.850861327918e-11	0.525272416345926	0.433	0.168	4.36334976446224e-07	4	LOC409856
LOC7246511	9.34500142225292e-11	0.554515882666162	0.667	0.368	8.4058287793165e-07	4	LOC724651
LOC4090271	1.18195376359206e-10	0.682468964008128	0.744	0.524	1.06316741035106e-06	4	LOC409027
LOC7243441	1.37904820891572e-10	0.633628939618482	0.833	0.532	1.24045386391969e-06	4	LOC724344
LOC4092071	1.44507853468027e-10	0.545428249220869	0.822	0.63	1.2998481419449e-06	4	LOC409207
LOC1005789252	1.65055314228841e-10	0.473947927264061	1	0.982	1.48467255148842e-06	4	LOC100578925
nanos	1.65311569024215e-10	0.810717065366469	0.8	0.572	1.48697756337281e-06	4	nanos
LOC4104671	2.0014007870918e-10	0.563550503882341	0.811	0.568	1.80026000798907e-06	4	LOC410467
LOC4108661	2.09178446500398e-10	0.698257935025671	0.711	0.445	1.88156012627108e-06	4	LOC410866
LOC410674	2.26676463010065e-10	0.582014058328538	0.656	0.373	2.03895478477553e-06	4	LOC410674
LOC724847	2.31107314721843e-10	0.30358050704425	0.278	0.074	2.07881029592298e-06	4	LOC724847
LOC4090161	4.3595753094033e-10	0.592165925290036	0.8	0.521	3.92143799080827e-06	4	LOC409016
LOC725803	7.95097116437553e-10	0.362517744302596	0.311	0.094	7.15189856235579e-06	4	LOC725803
LOC4108191	8.0952105186343e-10	0.468677774253239	0.956	0.888	7.28164186151156e-06	4	LOC410819
LOC100576428	1.28819058232917e-09	0.503608504012817	0.689	0.387	1.15872742880509e-05	4	LOC100576428
Dscam1	2.03069828134268e-09	0.572190536111387	0.789	0.569	1.82661310406774e-05	4	Dscam
LOC4109511	2.213948736682e-09	0.514730420048394	0.722	0.431	1.99144688864546e-05	4	LOC410951
LOC726866	2.21604379022855e-09	0.594255060193655	0.556	0.304	1.99333138931058e-05	4	LOC726866
LOC100302106	4.23112624926518e-09	0.381909199250595	1	0.992	3.80589806121403e-05	4	LOC100302106
LOC4101401	4.25812805647938e-09	0.541376622252294	0.944	0.87	3.8301861868032e-05	4	LOC410140
LOC4087921	4.30496828889795e-09	0.566030540552444	0.878	0.697	3.87231897586371e-05	4	LOC408792
LOC4092821	4.39031618425172e-09	0.510063227259665	0.9	0.726	3.94908940773442e-05	4	LOC409282
LOC4119581	5.37094361589047e-09	0.339476186016417	0.289	0.091	4.83116378249348e-05	4	LOC411958
LOC7253361	6.78593403271335e-09	0.340169588649273	1	1	6.10394766242566e-05	4	LOC725336
LOC1005780311	8.52174147469792e-09	0.515012730369969	0.844	0.673	7.66530645649078e-05	4	LOC100578031
LOC1005763841	1.62364910558642e-08	0.487549374325045	0.933	0.783	0.000146047237047498	4	LOC100576384
DopR21	1.65335352805938e-08	0.462908921364082	0.711	0.422	0.000148719149848941	4	DopR2
LOC107965519	1.9881258853962e-08	0.345833668324698	0.389	0.155	0.000178831923391388	4	LOC107965519
LOC4135031	2.57279796580496e-08	0.523904852610865	0.544	0.277	0.000231423177024156	4	LOC413503
LOC727423	3.17130147445118e-08	0.674954266998366	0.456	0.221	0.000285258567626884	4	LOC727423
LOC411238	4.51736543956575e-08	0.497294612246928	0.789	0.629	0.000406337021288939	4	LOC411238
LOC411110	6.32411827856183e-08	0.452532796946746	0.689	0.461	0.000568854439156636	4	LOC411110
LOC551381	1.18874258503875e-07	0.402199193949604	0.989	0.923	0.00106927395524236	4	LOC551381
LOC7245921	1.48558631887271e-07	0.363166851693852	0.989	0.937	0.001336284893826	4	LOC724592
LOC413071	1.77035466088486e-07	0.42936799324188	0.811	0.588	0.00159243401746593	4	LOC413071
LOC726106	2.45251696867974e-07	0.331898724972707	0.322	0.123	0.00220603901332742	4	LOC726106
LOC1026535991	2.61819074637965e-07	0.342667898630257	1	1	0.00235506257636849	4	LOC102653599
LOC408740	2.94634730236147e-07	0.486071751204624	0.844	0.731	0.00265023939847414	4	LOC408740
GluCl1	3.25914874867819e-07	0.456531766063303	1	0.987	0.00293160429943603	4	GluCl
LOC5517921	3.27048761442319e-07	0.485104473232829	0.622	0.389	0.00294180360917366	4	LOC551792
LOC107965237	3.33622529308545e-07	0.286299390549003	0.256	0.087	0.00300093465113036	4	LOC107965237
LOC102656027	4.15055263900854e-07	0.259774227030248	0.289	0.106	0.00373342209878818	4	LOC102656027
LOC724169	6.30184365674521e-07	0.44734006125644	0.589	0.373	0.00566850836924232	4	LOC724169
LOC4116532	9.27382459889398e-07	0.440829577448486	0.656	0.396	0.00834180522670514	4	LOC411653
5-HT1	1.02068335285232e-06	0.50653585376434	0.8	0.726	0.0091810467589066	4	5-HT1
LOC7269721	1.26532547690667e-06	0.464006759722729	0.567	0.328	0.0113816026647755	4	LOC726972
LOC726833	1.27695069135662e-06	0.487761192177262	0.844	0.811	0.0114861714687528	4	LOC726833
osp	1.2971734703882e-06	0.367861786306467	0.511	0.285	0.0116680753661418	4	osp
LOC4090241	1.37370630437768e-06	0.365331000912352	0.611	0.364	0.0123564882078772	4	LOC409024
LOC411315	1.50099071368085e-06	0.339708759977676	0.444	0.223	0.0135014114695593	4	LOC411315
LOC5528441	1.62159761453071e-06	0.26816297053175	1	0.979	0.0145862705427037	4	LOC552844
LOC1132191121	2.43357596625748e-06	0.351692808534328	0.422	0.212	0.0218900158164861	4	LOC113219112
LOC5510311	2.4492281454926e-06	0.368756822510295	1	0.955	0.0220308071687059	4	LOC551031
LOC7244391	2.55134099283445e-06	0.268897903584637	0.422	0.201	0.0229493122305459	4	LOC724439
LOC726053	3.02231938042246e-06	0.396731844759599	0.889	0.845	0.0271857628269001	4	LOC726053
LOC409667	4.00513972240046e-06	0.470652223328543	0.833	0.75	0.0360262318029922	4	LOC409667
LOC725834	5.97214079967332e-06	0.400108733880977	0.556	0.363	0.0537194064930615	4	LOC725834
LOC411989	6.10737884636028e-06	0.427391969044603	0.911	0.902	0.0549358727230107	4	LOC411989
LOC4114662	6.42608099531534e-06	0.315120869721297	0.989	0.882	0.0578025985528615	4	LOC411466
Pkc1	6.59209373912139e-06	0.34236417710062	1	0.963	0.0592958831833969	4	Pkc
LOC4093371	6.76587020765254e-06	0.38902752937667	0.722	0.513	0.0608590025178346	4	LOC409337
LOC408761	6.83309254254344e-06	0.428061795741255	0.444	0.246	0.0614636674201782	4	LOC408761
LOC409286	7.45695157531795e-06	0.478019643533443	0.656	0.496	0.0670752794199849	4	LOC409286
LOC410852	8.01067953521377e-06	0.351969256404661	0.989	0.981	0.0720560624192478	4	LOC410852
LOC100577737	8.38481722285121e-06	0.322111282626913	0.267	0.106	0.0754214309195466	4	LOC100577737
LOC100576129	1.06038959533882e-05	0.355528065664658	0.389	0.199	0.0953820441007267	4	LOC100576129
LOC4107792	1.12410311315627e-05	0.397414131384227	0.656	0.437	0.101113075028406	4	LOC410779
LOC4106861	1.20435909860798e-05	0.403987241337178	0.822	0.66	0.108332100919788	4	LOC410686
LOC102656896	1.31506549136552e-05	0.313890775821944	0.311	0.142	0.118290140948328	4	LOC102656896
LOC5519141	1.31591976574369e-05	0.301674826112305	0.422	0.216	0.118366982928645	4	LOC551914
LOC726243	1.46197960708151e-05	0.290044033867576	0.367	0.181	0.131505065656981	4	LOC726243
LOC411557	1.5262172386529e-05	0.601816357197449	0.4	0.218	0.137283240616828	4	LOC411557
LOC724357	1.52838447058535e-05	0.333112755759462	0.578	0.356	0.137478183129152	4	LOC724357
LOC4139771	2.24048171758443e-05	0.317774210309173	0.989	0.927	0.20153133049672	4	LOC413977
LOC408903	2.67337046009521e-05	0.298979066418016	0.944	0.894	0.240469672885564	4	LOC408903
LOC4087751	3.05310834939667e-05	0.346868098268217	0.944	0.944	0.274627096028231	4	LOC408775
LOC4133831	3.10146552589169e-05	0.271455509501547	0.322	0.152	0.278976824053958	4	LOC413383
Amih1	3.28773951759147e-05	0.265112430860434	0.678	0.425	0.295732169607353	4	Amih
LOC410649	3.32920508153932e-05	0.298940434355973	0.322	0.156	0.299461997084462	4	LOC410649
LOC1026563901	5.03293491437259e-05	0.414986164212356	0.4	0.235	0.452712495547815	4	LOC102656390
LOC7261881	5.29347170415502e-05	0.483987210339248	0.667	0.533	0.476147779788744	4	LOC726188
LOC411009	6.25239116909634e-05	0.303975306956861	0.422	0.238	0.562402585660216	4	LOC411009
LOC4122431	7.35719522320437e-05	0.262094633717127	0.989	0.98	0.661779710327233	4	LOC412243
LOC4096701	8.79961338326128e-05	0.282143854781544	0.889	0.804	0.791525223824352	4	LOC409670
LOC409966	9.00173506444794e-05	0.271799442332911	0.467	0.273	0.809706069047092	4	LOC409966
LOC102655904	0.00010581863567163	0.344264424865463	0.778	0.702	0.951838627866314	4	LOC102655904
LOC100576620	0.000107001444460822	0.267327888679095	0.433	0.253	0.962477992925098	4	LOC100576620
LOC100577409	0.000115036983328488	0.360729026283196	0.533	0.344	1	4	LOC100577409
LOC552632	0.000117489064341154	0.339971429292039	0.844	0.74	1	4	LOC552632
LOC5517742	0.000121128710661806	0.269844851175689	1	0.985	1	4	LOC551774
LOC724233	0.000124767075471801	0.360066821880777	0.711	0.562	1	4	LOC724233
LOC5514901	0.0001278052408437	0.306166959831267	0.444	0.267	1	4	LOC551490
LOC1132188621	0.000144029941970595	0.357599655947102	0.667	0.48	1	4	LOC113218862
LOC412093	0.000144469746726451	0.351187528189679	0.711	0.584	1	4	LOC412093
LOC411832	0.000148631264609813	0.285159057278628	0.933	0.866	1	4	LOC411832
LOC1005777691	0.000157644481298744	0.425090637196321	0.6	0.454	1	4	LOC100577769
LOC4099191	0.000169917024300108	0.2889965966711	0.456	0.265	1	4	LOC409919
LOC7275101	0.000182872417424117	0.361573926563294	0.689	0.515	1	4	LOC727510
LOC100576289	0.000186084972555115	0.421017782578283	0.7	0.632	1	4	LOC100576289
LOC113219284	0.000193015733991054	0.324400134611724	0.444	0.273	1	4	LOC113219284
LOC725331	0.000194956717690516	0.337606844795751	0.456	0.278	1	4	LOC725331
LOC102654165	0.000210496765320439	0.288355683714807	0.311	0.16	1	4	LOC102654165
LOC410739	0.000350098589344317	0.380391711292548	0.789	0.754	1	4	LOC410739
LOC551446	0.000393260510008266	0.30421286191959	0.8	0.686	1	4	LOC551446
Dop11	0.00040692198109835	0.356119011211241	0.478	0.324	1	4	Dop1
LOC408844	0.000515285021717956	0.278507897758459	0.389	0.234	1	4	LOC408844
LOC113219156	0.000515791152707496	0.293991218384239	0.356	0.21	1	4	LOC113219156
LOC724450	0.000539034835687761	0.384835750854036	0.611	0.47	1	4	LOC724450
LOC1005788991	0.000564106886403077	0.309762890199268	0.833	0.766	1	4	LOC100578899
LOC4088351	0.000648155701301995	0.283001329909179	0.833	0.818	1	4	LOC408835
LOC5516241	0.000687932829401064	0.319951371120007	0.833	0.751	1	4	LOC551624
LOC725870	0.000706956557579719	0.297922085304804	0.389	0.238	1	4	LOC725870
LOC552585	0.00080653338068956	0.310341708740873	0.656	0.506	1	4	LOC552585
LOC411930	0.000875451629380818	0.301697352911136	0.478	0.328	1	4	LOC411930
LOC551834	0.00121230462302709	0.289506617194985	0.456	0.309	1	4	LOC551834
LOC4113651	0.00140239065438698	0.334068657759575	0.522	0.393	1	4	LOC411365
LOC4085261	0.00140576621166217	0.260859542360148	0.667	0.523	1	4	LOC408526
LOC409441	0.00192192149634281	0.314783808992452	0.589	0.475	1	4	LOC409441
LOC550870	0.00199399760947708	0.265403901829608	0.278	0.16	1	4	LOC550870
LOC412412	0.0023797878706665	0.254997086768376	0.789	0.75	1	4	LOC412412
LOC4106041	0.00242469566939488	0.288554992279175	0.756	0.669	1	4	LOC410604
LOC409534	0.00253669370109081	0.34987672106198	0.744	0.697	1	4	LOC409534
LOC100577325	0.00261292294373291	0.345557452100473	0.556	0.439	1	4	LOC100577325
LOC102654696	0.00286502909664825	0.377705873419387	0.489	0.369	1	4	LOC102654696
LOC4130241	0.00287390924038127	0.350857102175892	0.444	0.321	1	4	LOC413024
LOC409125	0.00287494687732974	0.265610760793227	0.633	0.478	1	4	LOC409125
LOC410497	0.0034290411276778	0.253887747966397	0.989	0.983	1	4	LOC410497
LOC100576896	0.00371806881495771	0.265858079400143	0.978	0.942	1	4	LOC100576896
LOC724929	0.00421885781515425	0.298549088892868	0.789	0.769	1	4	LOC724929
LOC727128	0.0043195845319613	0.337512705849482	0.711	0.656	1	4	LOC727128
LOC7250641	0.00531953481579199	0.323901510160742	0.656	0.547	1	4	LOC725064
LOC100577045	0.00543823006129901	0.297134547496366	0.589	0.489	1	4	LOC100577045
LOC7265271	0.00569417081254685	0.260657892958427	0.789	0.714	1	4	LOC726527
LOC551248	0.00596510843277313	0.311983710057285	0.522	0.429	1	4	LOC551248
LOC4082781	0.00604035491774326	0.250387833515786	0.511	0.37	1	4	LOC408278
LOC4129561	0.00622304394631059	0.25902032310616	0.444	0.322	1	4	LOC412956
LOC410766	0.00642668817292502	0.279292114297977	0.633	0.531	1	4	LOC410766
LOC409846	0.00856744548780623	0.26897002932098	0.478	0.373	1	4	LOC409846
LOC552618	0.00869915610977993	0.289836586165603	0.5	0.387	1	4	LOC552618
LOC724531	0.00925409360943083	0.307191682334752	0.5	0.413	1	4	LOC724531
LOC4139841	0.00943006951401929	0.281469298129567	0.656	0.561	1	4	LOC413984
LOC100576163	3.58255977317054e-94	2.00377965906751	0.72	0.036	3.2225125159669e-90	5	LOC100576163
LOC102654492	4.77715289915254e-75	0.588192992840624	0.387	0.002	4.29704903278771e-71	5	LOC102654492
LOC410398	8.11047405043219e-62	1.4353179788722	0.64	0.056	7.29537140836376e-58	5	LOC410398
LOC1006421731	8.59333361185921e-53	1.03512856378907	0.533	0.042	7.72970358386736e-49	5	LOC100642173
LOC113218809	6.68471606773342e-47	1.33702323507069	0.467	0.035	6.01290210292622e-43	5	LOC113218809
LOC5525131	1.3224868475124e-39	0.75052054519835	0.627	0.086	1.18957691933741e-35	5	LOC552513
LOC5510862	9.22617581970298e-34	1.33739263592814	0.707	0.17	8.29894514982283e-30	5	LOC551086
LOC5513851	2.01698046690335e-32	1.58494570654808	0.88	0.31	1.81427392997956e-28	5	LOC551385
LOC1132188481	3.37386037513062e-27	1.04175073021863	0.587	0.131	3.03478740742999e-23	5	LOC113218848
LOC1026549591	4.24415119217039e-26	1.14954601797128	0.96	0.445	3.81761399735727e-22	5	LOC102654959
LOC4096281	1.32735975124654e-25	0.80300945178164	0.493	0.089	1.19396009624626e-21	5	LOC409628
LOC100576478	1.40350217186378e-24	0.485426827170242	0.333	0.037	1.26245020359147e-20	5	LOC100576478
LOC4085472	2.43832542291016e-24	0.98874340253924	1	0.759	2.19327371790769e-20	5	LOC408547
LOC7252331	8.42913915555587e-23	1.16523189317017	0.987	0.805	7.5820106704225e-19	5	LOC725233
LOC1026549752	9.66170528582194e-23	0.915070659634288	0.893	0.329	8.69070390459683e-19	5	LOC102654975
LOC5526941	3.24515607492992e-22	1.190014515775	0.76	0.318	2.91901788939947e-18	5	LOC552694
LOC1026535992	5.01084234072906e-21	0.972495602145727	1	1	4.50725268548579e-17	5	LOC102653599
LOC4136982	8.57519207270401e-21	1.03923816378016	0.947	0.488	7.71338526939726e-17	5	LOC413698
Tk1	1.58989788444239e-20	1.41109674602805	0.933	0.825	1.43011314705593e-16	5	Tk
LOC1005766832	5.86753835052445e-20	0.910367294099485	1	0.775	5.27785074629675e-16	5	LOC100576683
LOC410175	2.31737265820846e-19	0.703854164133951	0.987	0.956	2.08447670605851e-15	5	LOC410175
LOC5517332	6.44449982521411e-19	0.689581202666399	1	0.999	5.79682759278009e-15	5	LOC551733
LOC4090781	2.39781115243077e-18	0.688892964313058	0.56	0.164	2.15683113161148e-14	5	LOC409078
LOC4120912	4.78903814804732e-18	0.816940970886802	0.92	0.489	4.30773981416857e-14	5	LOC412091
LOC7241381	3.23821372679261e-17	0.741319163760016	0.853	0.419	2.91277324724995e-13	5	LOC724138
Kakusei	9.16622092935332e-17	0.505203628169592	0.293	0.048	8.24501572595331e-13	5	Kakusei
LOC1005788771	1.25029296471922e-16	0.659070752000301	0.56	0.167	1.12463852176494e-12	5	LOC100578877
LOC4097801	1.34971140755733e-16	0.861754203162096	0.76	0.334	1.21406541109781e-12	5	LOC409780
E741	1.57066224271671e-16	0.896818393144276	0.893	0.515	1.41281068732368e-12	5	E74
LOC4087922	7.19834227120422e-16	0.862684478123479	0.973	0.692	6.4749088729482e-12	5	LOC408792
LOC7250931	9.42485841620099e-16	0.845297889838555	0.787	0.4	8.4776601453728e-12	5	LOC725093
LOC4083391	1.1129075383545e-14	1.01879554092417	0.707	0.336	1.00106033074988e-10	5	LOC408339
LOC410870	1.65292313912733e-14	0.410535653936093	0.36	0.082	1.48680436364504e-10	5	LOC410870
LOC726252	3.07293904108107e-14	0.374553609685047	0.373	0.085	2.76410866745242e-10	5	LOC726252
LOC408884	6.08842881740914e-14	0.473478973865794	0.28	0.053	5.47654172125952e-10	5	LOC408884
LOC4097071	6.44351557692046e-13	0.555894309672612	0.587	0.227	5.79594226143996e-09	5	LOC409707
LOC7261991	1.12318778190249e-12	0.595889458238481	0.933	0.781	1.01030740982129e-08	5	LOC726199
NLG-41	1.37027737227287e-12	0.606610162935394	0.707	0.309	1.23256449635945e-08	5	NLG-4
LOC7262431	1.84071947893621e-12	0.465744461308542	0.507	0.173	1.65572717130312e-08	5	LOC726243
LOC1005788541	4.18734080955341e-12	0.619051391300438	1	0.919	3.76651305819329e-08	5	LOC100578854
LOC4084652	5.40000672140948e-12	0.489474087029089	1	0.998	4.85730604590783e-08	5	LOC408465
LOC100578976	1.34460820566185e-11	0.348602515544782	0.293	0.067	1.20947508099284e-07	5	LOC100578976
LOC4086701	1.62556237938709e-11	0.3204425669982	0.427	0.124	1.46219336025869e-07	5	LOC408670
LOC1005767001	2.75031950099831e-11	0.557481764299049	0.413	0.134	2.47391239114798e-07	5	LOC100576700
LOC4097742	3.21573356536153e-11	0.540492527894356	0.707	0.331	2.8925523420427e-07	5	LOC409774
LOC4088772	7.15515106090913e-11	0.686591737633941	0.893	0.74	6.43605837928777e-07	5	LOC408877
Abscam3	8.46807238964774e-11	0.591336159890144	0.787	0.371	7.61703111448814e-07	5	Abscam
LOC4099192	8.99403347044869e-11	0.544991901502764	0.6	0.256	8.0901331066686e-07	5	LOC409919
LOC7262402	1.01230184397671e-10	0.681656242461677	0.933	0.779	9.10565508657047e-07	5	LOC726240
LOC5517721	1.13422367255375e-10	0.523748149143881	0.587	0.248	1.0202341934621e-06	5	LOC551772
LOC5527091	5.95565762541431e-10	0.512578433430209	0.827	0.58	5.35711403406017e-06	5	LOC552709
LOC4118321	1.52906991297446e-09	0.691139144548276	0.973	0.864	1.37539838672053e-05	5	LOC411832
LOC100578665	1.53116395782445e-09	0.352267067133825	0.307	0.087	1.37728198006309e-05	5	LOC100578665
LOC4110481	1.85587040027846e-09	0.57697402779144	0.893	0.689	1.66935542505047e-05	5	LOC411048
LOC1005769651	2.03654767807211e-09	0.456345763306292	0.573	0.247	1.83187463642586e-05	5	LOC100576965
LOC552678	2.61291976844179e-09	0.53427931270271	0.773	0.477	2.35032133171339e-05	5	LOC552678
LOC100576948	3.10970015612134e-09	0.680794159949685	0.707	0.432	2.79717529043115e-05	5	LOC100576948
TyrR1	3.8411560400657e-09	0.48338689554304	0.933	0.723	3.4551198580391e-05	5	TyrR
LOC4103361	4.03347761290321e-09	0.725069384649807	0.853	0.602	3.62811311280644e-05	5	LOC410336
Oa11	4.25592599556333e-09	0.349365277594213	0.293	0.084	3.82820543300922e-05	5	Oa1
LOC4088043	4.57133024458852e-09	0.54953807064105	1	0.964	4.11191155500738e-05	5	LOC408804
LOC4095651	6.16983276914166e-09	0.613374423060501	0.893	0.721	5.54976457584292e-05	5	LOC409565
LOC7245632	6.8736574849732e-09	0.315185687884901	0.4	0.14	6.1828549077334e-05	5	LOC724563
LOC7246071	8.3643079713542e-09	0.658389539250938	0.853	0.754	7.52369502023311e-05	5	LOC724607
LOC100577226	1.11625416674013e-08	0.280448839101691	0.253	0.067	0.000100407062298274	5	LOC100577226
LOC1079644881	1.30020556921611e-08	0.512648295905266	0.787	0.459	0.000116953490950989	5	LOC107964488
LOC1005762911	1.38846755493118e-08	0.487265358119824	0.573	0.266	0.000124892656566059	5	LOC100576291
LOC4101221	1.87558655539715e-08	0.646489259902758	0.973	0.874	0.000168709010657974	5	LOC410122
LOC5523741	2.32799113586131e-08	0.375323345622682	0.333	0.113	0.000209402802670725	5	LOC552374
LOC409972	2.98584975077717e-08	0.654315565372831	0.96	0.855	0.000268577185082407	5	LOC409972
LOC7248751	3.44624776583559e-08	0.558143473291765	0.813	0.607	0.000309989986536911	5	LOC724875
LOC4128132	5.3331482283209e-08	0.435407887887317	0.533	0.24	0.000479716683137465	5	LOC412813
LOC7268661	5.51973582945162e-08	0.587016461950084	0.573	0.307	0.000496500237859174	5	LOC726866
LOC4083722	7.26008212693862e-08	0.480866824895806	1	0.959	0.000653044387318128	5	LOC408372
LOC408896	8.18163781834416e-08	0.558090961051205	0.613	0.353	0.000735938321760057	5	LOC408896
LOC552187	1.18121506095841e-07	0.571882074553902	0.72	0.478	0.00106250294733209	5	LOC552187
LOC1026554771	1.47290860110698e-07	0.328824499153377	0.293	0.097	0.00132488128669573	5	LOC102655477
LOC4092321	1.48447654148402e-07	0.501894038759012	0.973	0.875	0.00133528664906487	5	LOC409232
LOC5507322	1.54749617863342e-07	0.47795083938732	0.987	0.889	0.00139197281268076	5	LOC550732
LOC5514181	1.6636646417365e-07	0.492625592594067	0.867	0.648	0.00149646634524198	5	LOC551418
LOC5513201	1.89385641794898e-07	0.465560629322553	0.92	0.835	0.00170352384794511	5	LOC551320
LOC1026544621	2.84669156878447e-07	0.362807540506286	0.427	0.177	0.00256059906612163	5	LOC102654462
LOC4091821	2.95855262129236e-07	0.463875795112665	0.76	0.507	0.00266121808285248	5	LOC409182
Glurb2	3.51339028594464e-07	0.29823356655216	0.587	0.281	0.0031602945622072	5	Glurb
LOC4090162	3.6891683092857e-07	0.568022764709091	0.787	0.526	0.00331840689420248	5	LOC409016
LOC5506511	3.88042794137624e-07	0.61469784410655	0.813	0.653	0.00349044493326793	5	LOC550651
LOC550914	6.21013598689424e-07	0.434558933423666	0.907	0.737	0.00558601732021137	5	LOC550914
Ancr-12	6.35646112588909e-07	0.335971301836199	1	1	0.00571763678273724	5	Ancr-1
LOC7272851	7.11714572729639e-07	0.48764806708692	0.76	0.546	0.0064018725817031	5	LOC727285
LOC1005789253	7.8916958454813e-07	0.356422863944743	1	0.982	0.00709858041301043	5	LOC100578925
LOC7265433	1.02346316413258e-06	0.391232864355109	1	0.959	0.00920605116137253	5	LOC726543
LOC1005787391	1.7203199193958e-06	0.45176751581901	0.787	0.557	0.0154742776749652	5	LOC100578739
LOC4084351	2.02223824429598e-06	0.375991631275214	0.507	0.24	0.0181900330074423	5	LOC408435
RpLP11	2.33505548033215e-06	0.457946090748135	0.933	0.807	0.0210038240455877	5	RpLP1
LOC4128011	2.56692015774927e-06	0.425265391953472	0.64	0.371	0.0230894468189547	5	LOC412801
LOC7261061	2.57537875503651e-06	0.323328707984421	0.32	0.126	0.0231655319015534	5	LOC726106
LOC4106042	2.67859760751205e-06	0.373460004070514	0.827	0.665	0.0240939854795709	5	LOC410604
LOC7242211	2.70526340824692e-06	0.273012631329699	1	0.953	0.0243338443571811	5	LOC724221
LOC4101402	2.75679715562628e-06	0.387513070643317	0.987	0.868	0.0247973904148584	5	LOC410140
LOC5517743	3.5783988802022e-06	0.342253781607629	1	0.986	0.0321876979274188	5	LOC551774
LOC4098561	3.74155182904958e-06	0.356225114011872	0.387	0.176	0.0336552587023009	5	LOC409856
LOC725260	4.20216486161085e-06	0.277615558238612	0.307	0.119	0.0377984729301896	5	LOC725260
LOC1132192531	5.59181612436228e-06	0.342564926847339	0.28	0.108	0.0502983860386387	5	LOC113219253
PRF	6.49008138323145e-06	0.508751541476418	0.813	0.719	0.0583782820421669	5	PRF
LOC4102011	8.10782575161299e-06	0.422126696375689	0.96	0.89	0.0729298926357589	5	LOC410201
LOC725964	8.86093098607286e-06	0.273384101458461	0.267	0.099	0.0797040742197254	5	LOC725964
LOC102655896	1.19704444940537e-05	0.433546116851664	0.827	0.707	0.107674148224013	5	LOC102655896
LOC412528	1.28641523591746e-05	0.272250086514502	0.347	0.149	0.115713050470776	5	LOC412528
LOC1005785292	1.34241931546466e-05	0.417400636647325	0.907	0.713	0.120750617426046	5	LOC100578529
LOC5519142	1.72073207132247e-05	0.263430805078186	0.453	0.216	0.154779849815456	5	LOC551914
LOC5526321	1.80961172100956e-05	0.377728188512301	0.88	0.738	0.16277457430481	5	LOC552632
LOC724618	1.86194590161501e-05	0.306433945209562	0.453	0.237	0.16748203385027	5	LOC724618
LOC413558	1.92391000748012e-05	0.445033133705415	0.52	0.315	0.173055705172836	5	LOC413558
LOC5517922	2.06498044675153e-05	0.381324809145222	0.627	0.392	0.1857449911853	5	LOC551792
LOC1005762471	2.96121162388022e-05	0.507736242131903	0.64	0.412	0.266360985568026	5	LOC100576247
LOC4085151	3.24479249063718e-05	0.368243287799903	0.787	0.608	0.291869084532814	5	LOC408515
LOC724369	3.31470141050578e-05	0.459743497232154	0.667	0.493	0.298157391874995	5	LOC724369
LOC411116	3.39712227434955e-05	0.295377556642305	0.4	0.196	0.305571148577742	5	LOC411116
LOC4091301	3.56035090548965e-05	0.374468192801759	0.973	0.901	0.320253563948794	5	LOC409130
LOC4092021	3.98238490678741e-05	0.493988840673666	0.653	0.519	0.358215522365528	5	LOC409202
LOC113218793	4.54948028884935e-05	0.304287038232003	0.373	0.182	0.409225751981999	5	LOC113218793
LOC7267891	4.63319937407116e-05	0.389838781997839	0.96	0.899	0.416756283697701	5	LOC726789
LOC4093261	5.0148445767796e-05	0.401308176471523	0.947	0.856	0.451085269681325	5	LOC409326
LOC1005780312	5.29211240278612e-05	0.454335368849392	0.8	0.679	0.476025510630612	5	LOC100578031
LOC1079640252	5.88711796081258e-05	0.385472434986033	0.96	0.868	0.529546260575091	5	LOC107964025
Mad1	6.3405279298965e-05	0.339227394313466	1	0.989	0.57033048729419	5	Mad
LOC1079653141	6.36655904611447e-05	0.357605856817646	0.253	0.104	0.572671986197996	5	LOC107965314
LOC5525851	6.43737155810233e-05	0.421323001351407	0.653	0.509	0.579041571651304	5	LOC552585
DopR22	6.47691766467313e-05	0.453940191591176	0.627	0.434	0.582598743937348	5	DopR2
LOC552849	6.63978576636833e-05	0.382547136488886	0.667	0.514	0.597248729684832	5	LOC552849
LOC408520	6.80348705633249e-05	0.355351338334496	0.853	0.792	0.611973660717108	5	LOC408520
LOC552675	7.10346472637619e-05	0.359895945086383	0.733	0.535	0.638956652137538	5	LOC552675
LOC7271501	7.3049235413525e-05	0.320133274459575	0.907	0.788	0.657077872544658	5	LOC727150
LOC4090071	7.36514983140443e-05	0.284964019542413	0.707	0.464	0.662495227334829	5	LOC409007
LOC4060731	7.44923981056885e-05	0.369784818833146	0.813	0.596	0.670059120960668	5	LOC406073
LOC410188	7.66970834983419e-05	0.411747952727662	0.72	0.57	0.689890266067586	5	LOC410188
LOC410486	8.69640682164927e-05	0.472818782002833	0.76	0.643	0.782241793607352	5	LOC410486
LOC552272	9.7303463813706e-05	0.353489671838785	0.947	0.829	0.875244657004285	5	LOC552272
LOC550929	0.000104867817419029	0.315021487770807	0.64	0.415	0.943286017684169	5	LOC550929
LOC5515961	0.000108140033750991	0.357585784399182	0.893	0.719	0.972719603590166	5	LOC551596
LOC4113431	0.000123156981129751	0.329647620681758	0.333	0.165	1	5	LOC411343
LOC5507111	0.000126369297163785	0.419065721604365	0.68	0.505	1	5	LOC550711
Ef-1a-f1	0.000131614307926908	0.327329812487795	0.947	0.923	1	5	Ef-1a-f1
LOC100578388	0.000132284988852697	0.346445532936197	0.36	0.192	1	5	LOC100578388
LOC7256621	0.000147143505942555	0.378359191002451	0.947	0.884	1	5	LOC725662
LOC4131971	0.000148632260178791	0.332707933640605	0.72	0.518	1	5	LOC413197
LOC4104672	0.000154582537272898	0.441117489937449	0.747	0.577	1	5	LOC410467
LOC726164	0.000173753996112042	0.325943572449576	0.467	0.275	1	5	LOC726164
LOC4134641	0.000192490560553226	0.298702354546826	0.573	0.365	1	5	LOC413464
LOC552007	0.000194084661018553	0.303684936874869	0.627	0.414	1	5	LOC552007
LOC4116533	0.000200373919890041	0.284692835352994	0.653	0.4	1	5	LOC411653
Ks-12	0.000202296591467586	0.310104723885584	0.96	0.867	1	5	Ks-1
LOC413296	0.000237476813773056	0.403824406846679	0.84	0.721	1	5	LOC413296
LOC551043	0.000241340042985487	0.321806769950779	0.52	0.314	1	5	LOC551043
LOC1132191183	0.000242030110192802	0.292971270797275	0.987	0.925	1	5	LOC113219118
LOC1005762891	0.000244896147038853	0.350808694463882	0.773	0.627	1	5	LOC100576289
LOC4131371	0.000246710715287814	0.414961645810497	0.667	0.507	1	5	LOC413137
LOC4129431	0.000270319813962938	0.252890349575537	0.92	0.866	1	5	LOC412943
LOC100578706	0.000278085248270725	0.346234026586792	0.72	0.559	1	5	LOC100578706
LOC4087611	0.000303475443474185	0.306945065561483	0.427	0.251	1	5	LOC408761
LOC7242381	0.00031164644405006	0.270919394831757	0.453	0.262	1	5	LOC724238
LOC100577636	0.000313145966011676	0.355643251020269	0.293	0.147	1	5	LOC100577636
LOC412756	0.000350009440528926	0.295491036485832	0.453	0.265	1	5	LOC412756
Su(var)3-9	0.000376018454445071	0.291626206482137	0.467	0.279	1	5	Su(var)3-9
LOC7241721	0.000383964571232063	0.299444451400328	0.987	0.985	1	5	LOC724172
LOC4109181	0.000442067629040058	0.311613157495167	0.907	0.8	1	5	LOC410918
LOC552572	0.000453446418872056	0.259867126755111	0.92	0.819	1	5	LOC552572
LOC551211	0.000455161348219709	0.470828555754432	0.64	0.543	1	5	LOC551211
LOC4096702	0.000468524723742012	0.292354979504015	0.88	0.807	1	5	LOC409670
LOC5513301	0.000470341685497339	0.411903176877776	0.6	0.466	1	5	LOC551330
LOC410226	0.000522848653313327	0.358916466183744	0.853	0.743	1	5	LOC410226
LOC5519302	0.00052374667758034	0.316455100755842	1	0.889	1	5	LOC551930
LOC409876	0.000540965664441206	0.310974411693324	0.92	0.859	1	5	LOC409876
LOC4096371	0.000557589936568567	0.407596115709914	0.573	0.404	1	5	LOC409637
LOC4086141	0.000570221563669974	0.319923298798801	0.987	0.937	1	5	LOC408614
LOC4124701	0.000596961413794321	0.264397484779924	1	0.969	1	5	LOC412470
Rpl411	0.000604986460455329	0.33712770248861	0.613	0.43	1	5	Rpl41
LOC4096671	0.000605063841493732	0.255816322256161	0.853	0.749	1	5	LOC409667
LOC102655679	0.000659653882188409	0.282442579422595	0.453	0.279	1	5	LOC102655679
LOC4106741	0.000684766580506934	0.278975949702815	0.573	0.385	1	5	LOC410674
LOC408799	0.000720990322157407	0.277934668502152	0.92	0.812	1	5	LOC408799
LOC4107661	0.000721117890217325	0.277299371895432	0.707	0.526	1	5	LOC410766
LOC1005782362	0.00081422763499755	0.437922243408058	0.507	0.341	1	5	LOC100578236
LOC413370	0.00083772612423297	0.29354206283748	0.813	0.715	1	5	LOC413370
LOC413813	0.000840775575111472	0.299560281858908	0.4	0.247	1	5	LOC413813
LOC724620	0.000841297491453089	0.305636318226437	0.547	0.373	1	5	LOC724620
LOC408958	0.000868799172544537	0.271056286406578	0.32	0.174	1	5	LOC408958
LOC4098491	0.000903515876582148	0.286532169958977	0.48	0.298	1	5	LOC409849
LOC5514092	0.000964593645032221	0.287644815874203	0.787	0.624	1	5	LOC551409
LOC7264391	0.00100292858071781	0.289106091084448	0.92	0.875	1	5	LOC726439
LOC412828	0.00108677511051181	0.308462714203196	0.693	0.488	1	5	LOC412828
LOC409268	0.00109308514608757	0.256204642044157	0.533	0.346	1	5	LOC409268
LOC4129341	0.00122491012878584	0.420221875138567	0.627	0.476	1	5	LOC412934
LOC5523971	0.00122780587871083	0.355307594896408	0.493	0.336	1	5	LOC552397
LOC413557	0.00144993335447233	0.302141934281858	0.813	0.725	1	5	LOC413557
LOC7249291	0.0016095793737341	0.303511200615096	0.893	0.76	1	5	LOC724929
LOC4087841	0.00164568659165831	0.278127555064494	0.667	0.525	1	5	LOC408784
LOC412262	0.00166820348063111	0.255516976878826	0.453	0.285	1	5	LOC412262
LOC1026559041	0.00172173662181868	0.316969222064867	0.787	0.702	1	5	LOC102655904
LOC4093891	0.00191078421282369	0.270802018257115	0.667	0.516	1	5	LOC409389
LOC4102592	0.00191276206903204	0.320572815275352	0.627	0.452	1	5	LOC410259
LOC100576717	0.00195217599183701	0.300009649575012	0.56	0.42	1	5	LOC100576717
LOC113219183	0.00204342722579674	0.257881918068191	0.467	0.3	1	5	LOC113219183
LOC412266	0.00207221896397349	0.313111278302935	0.72	0.597	1	5	LOC412266
LOC7260561	0.00210147784931002	0.299153831640446	0.76	0.641	1	5	LOC726056
LOC7250642	0.00217965939181472	0.27822080964847	0.693	0.546	1	5	LOC725064
LOC726780	0.00221633729551649	0.288823735659163	0.547	0.395	1	5	LOC726780
LOC727450	0.00223585342768673	0.257544569171304	0.56	0.385	1	5	LOC727450
LOC4135032	0.00227594470270825	0.330690986246971	0.453	0.289	1	5	LOC413503
LOC4097281	0.00227917600305592	0.3406855219018	0.693	0.559	1	5	LOC409728
LOC7256471	0.00232516737747365	0.29580903392348	0.787	0.729	1	5	LOC725647
LOC413309	0.002336662463774	0.259776302678724	0.8	0.653	1	5	LOC413309
LOC4094501	0.00247687558638577	0.440928703555471	0.587	0.51	1	5	LOC409450
LOC408837	0.0025412220322755	0.275060899699432	0.68	0.545	1	5	LOC408837
LOC409093	0.00255043495792485	0.320796125397443	0.64	0.541	1	5	LOC409093
LOC409784	0.00270740621867202	0.284492954670381	0.467	0.31	1	5	LOC409784
LOC4089101	0.00282818249615702	0.335475845998153	0.453	0.303	1	5	LOC408910
LOC4086861	0.0030375222094776	0.256895268736387	0.733	0.605	1	5	LOC408686
LOC4089351	0.00319879273543988	0.257234170548748	0.987	0.874	1	5	LOC408935
LOC551406	0.00321746552793491	0.258891703659483	0.293	0.171	1	5	LOC551406
LOC4084292	0.00336919402820723	0.381735524128016	0.387	0.253	1	5	LOC408429
LOC1026545331	0.00344054532390335	0.264163231086712	0.92	0.8	1	5	LOC102654533
LOC411646	0.00347408395913414	0.27679170244094	0.48	0.331	1	5	LOC411646
LOC410874	0.00355150078647403	0.272358070938308	0.667	0.519	1	5	LOC410874
LOC550824	0.00355198670968687	0.386983139321182	0.627	0.502	1	5	LOC550824
LOC5514461	0.00369069487139484	0.293745409033155	0.72	0.695	1	5	LOC551446
LOC7257181	0.00376362200535187	0.267158161795369	0.813	0.679	1	5	LOC725718
LOC4112481	0.00380128195346025	0.296646976029871	0.307	0.181	1	5	LOC411248
LOC725551	0.0039236120138156	0.259714047542183	0.707	0.575	1	5	LOC725551
LOC726655	0.00475559975587683	0.284758302296822	0.547	0.397	1	5	LOC726655
LOC5524451	0.0048646166279047	0.3258701435125	0.707	0.607	1	5	LOC552445
LOC552062	0.00515567110357866	0.260046221167964	0.787	0.704	1	5	LOC552062
LOC413280	0.00527232766036821	0.311184530613151	0.56	0.422	1	5	LOC413280
LOC5527741	0.00538808528915058	0.279866777172237	0.573	0.425	1	5	LOC552774
LOC1005787791	0.00559072192414299	0.26809936045221	0.68	0.522	1	5	LOC100578779
LOC7244071	0.00579449013641775	0.275870038834994	0.867	0.741	1	5	LOC724407
LOC4128531	0.00583193013241075	0.257330955662835	0.64	0.503	1	5	LOC412853
LOC7245311	0.00610674956486221	0.263967283357982	0.56	0.41	1	5	LOC724531
LOC7259431	0.00641645888938251	0.256521098875119	0.827	0.754	1	5	LOC725943
LOC552820	0.00663763796337488	0.316312100975788	0.453	0.336	1	5	LOC552820
LOC726068	0.00733617607127436	0.252381739691102	0.413	0.274	1	5	LOC726068
LOC724366	0.00841102137824434	0.333131719749721	0.573	0.498	1	5	LOC724366
LOC413433	0.00860802003424922	0.258798067765185	0.52	0.39	1	5	LOC413433
LOC408322	0.00881726101282509	0.260194454048832	0.533	0.399	1	5	LOC408322
Ripk5	0.00881927056535883	0.304739045767897	0.267	0.164	1	5	Ripk5
LOC409832	0.00921235122966795	0.267166647413182	0.52	0.409	1	5	LOC409832
LOC413134	2.31853713306335e-48	0.727728123029362	0.538	0.05	2.08552415119048e-44	6	LOC413134
LOC5513231	7.43314234930203e-48	1.98415584449825	0.654	0.095	6.68611154319718e-44	6	LOC551323
LOC410957	3.75954706081131e-47	0.414598251235453	0.321	0.01	3.38171258119977e-43	6	LOC410957
LOC113218812	7.49012107864722e-39	0.855058347394203	0.5	0.058	6.73736391024317e-35	6	LOC113218812
LOC1005769481	2.1403748642931e-28	1.2006553481752	0.936	0.411	1.92526719043164e-24	6	LOC100576948
LOC5510981	2.59608751020221e-28	1.39535045368731	0.962	0.678	2.33518071542689e-24	6	LOC551098
LOC552224	3.23301806039642e-26	0.564095197979703	0.436	0.067	2.90809974532658e-22	6	LOC552224
LOC7258601	5.48815395743731e-25	1.00801805590349	0.846	0.314	4.93659448471486e-21	6	LOC725860
LOC5513601	1.12821314546478e-24	0.591828943244118	0.538	0.11	1.01482772434557e-20	6	LOC551360
LOC4122632	3.41297927269806e-23	1.12395203670873	1	0.818	3.0699748557919e-19	6	LOC412263
LOC100577306	3.67493643970483e-22	0.564494423416176	0.372	0.058	3.30560532751449e-18	6	LOC100577306
LOC4096331	1.69274697709082e-21	1.33004469881408	0.923	0.526	1.52262590589319e-17	6	LOC409633
LOC100576690	1.99214940977052e-21	0.628038191405242	0.654	0.186	1.79193839408859e-17	6	LOC100576690
LOC410888	4.96750578755331e-21	0.57750587589359	0.449	0.093	4.4682714559042e-17	6	LOC410888
Argk1	5.80101103001564e-21	1.44398350195499	1	0.989	5.21800942149907e-17	6	Argk
LOC1026569101	2.23531947045855e-20	1.08745692816589	0.705	0.257	2.01066986367746e-16	6	LOC102656910
LOC4099661	7.0794395601648e-20	0.79232259204624	0.705	0.255	6.36795588436824e-16	6	LOC409966
LOC551176	1.17747981340401e-19	0.817931473634554	0.321	0.049	1.05914309215691e-15	6	LOC551176
LOC4103172	1.43894739511952e-19	0.819044859556427	0.872	0.363	1.29433318191001e-15	6	LOC410317
LOC102656621	1.49178758252264e-18	0.340360675510097	0.269	0.035	1.34186293047911e-14	6	LOC102656621
LOC4099241	7.19489598946226e-18	0.637945694222684	0.513	0.137	6.4718089425213e-14	6	LOC409924
LOC4087911	8.70686624861011e-18	0.765211730011723	1	0.872	7.83182619062479e-14	6	LOC408791
LOC4087331	1.08829876833636e-17	0.939599282715256	0.897	0.568	9.78924742118559e-14	6	LOC408733
LOC7250331	4.45413107269219e-17	0.702475392590507	0.782	0.319	4.00649089988662e-13	6	LOC725033
LOC7264721	4.98505514443176e-17	1.17388766805601	0.962	0.882	4.48405710241637e-13	6	LOC726472
LOC5519303	1.96472479174108e-15	0.755245197326785	1	0.889	1.7672699501711e-11	6	LOC551930
LOC7260681	2.88132612315994e-15	0.586206614965096	0.667	0.251	2.59175284778237e-11	6	LOC726068
LOC1005766141	5.27646215702267e-15	0.643763634941086	0.615	0.216	4.74617771024189e-11	6	LOC100576614
LOC4128782	5.94087874332081e-15	0.746501811421229	0.962	0.617	5.34382042961707e-11	6	LOC412878
LOC412859	2.10631777694581e-14	0.399075298116444	0.462	0.128	1.89463284036275e-10	6	LOC412859
Mad2	3.00674276267581e-14	0.623520280654902	1	0.989	2.70456511502689e-10	6	Mad
Adk12	3.73666639816284e-14	0.785517414141127	0.795	0.397	3.36113142514748e-10	6	Adk1
LOC408616	5.39078093882546e-14	0.711393137328764	0.846	0.486	4.8490074544735e-10	6	LOC408616
Jhe	6.34736775194501e-14	0.35621100446164	0.308	0.064	5.70945729287454e-10	6	Jhe
LOC4098492	2.01914788883034e-13	0.559365002746455	0.679	0.28	1.81622352600289e-09	6	LOC409849
LOC408801	2.57900780538715e-13	0.527196374318668	0.987	0.955	2.31981752094575e-09	6	LOC408801
LOC4112122	2.72526862913996e-13	0.752635191863092	0.962	0.599	2.45137913191139e-09	6	LOC411212
LOC4082801	2.81863738497307e-13	0.615002172313824	0.679	0.283	2.53536432778327e-09	6	LOC408280
LOC409701	3.20240819293834e-13	0.40761660702584	0.462	0.137	2.88056616954803e-09	6	LOC409701
LOC1005783141	3.86555294891304e-13	0.848927756267648	0.923	0.692	3.47706487754728e-09	6	LOC100578314
LOC1026553541	3.89386535879257e-13	0.502026106207989	0.731	0.315	3.50253189023392e-09	6	LOC102655354
LOC4100832	4.50597173419684e-13	0.628126400218287	0.897	0.579	4.05312157491006e-09	6	LOC410083
LOC5515972	2.06399820339587e-12	0.640259075379986	0.872	0.48	1.85656638395458e-08	6	LOC551597
LOC4103532	2.62601193402807e-12	0.502567028659595	1	0.981	2.36209773465825e-08	6	LOC410353
LOC411721	2.87975784754544e-12	0.415011423727971	0.449	0.143	2.59034218386712e-08	6	LOC411721
LOC4100131	3.04659716516928e-12	0.694398473531758	1	0.816	2.74041415006977e-08	6	LOC410013
LOC410393	3.50760730303835e-12	0.738217015026441	0.692	0.347	3.155092769083e-08	6	LOC410393
LOC4112482	5.49249312726123e-12	0.381127159061791	0.5	0.164	4.94049756797148e-08	6	LOC411248
LOC7268042	1.65533813275828e-11	0.485018583290431	1	0.983	1.48897665041607e-07	6	LOC726804
LOC4083881	2.16983997578251e-11	0.583908772928663	1	0.969	1.95177105821637e-07	6	LOC408388
LOC409748	2.37036727816926e-11	0.484191284486818	0.462	0.164	2.13214536671325e-07	6	LOC409748
LOC410867	2.39164497412544e-11	0.61279289630792	0.987	0.897	2.15128465422583e-07	6	LOC410867
LOC1026542002	2.92846721085889e-11	0.589174454082839	0.936	0.546	2.63415625616757e-07	6	LOC102654200
LOC410710	5.20025211626543e-11	0.576872081042709	0.923	0.796	4.67762677858076e-07	6	LOC410710
LOC4060962	7.08559964662306e-11	0.64814635727504	1	0.906	6.37349688213745e-07	6	LOC406096
LOC4086231	9.11337010985243e-11	0.717526636923139	0.974	0.908	8.19747641381226e-07	6	LOC408623
LOC4139401	9.63754732922632e-11	0.654386122681346	0.756	0.456	8.66897382263908e-07	6	LOC413940
LOC4127141	1.12083227998055e-10	0.452093680415935	0.692	0.315	1.00818863584251e-06	6	LOC412714
LOC100578423	1.82845953951361e-10	0.378858472905553	0.397	0.123	1.64469935579249e-06	6	LOC100578423
LOC1005773071	1.99110790854249e-10	0.58649574462483	0.577	0.259	1.79100156373397e-06	6	LOC100577307
LOC411036	2.36803818190016e-10	0.550035039470539	0.731	0.387	2.1300503446192e-06	6	LOC411036
LOC4097911	2.71931024548181e-10	0.507178228739024	1	0.993	2.44601956581089e-06	6	LOC409791
LOC7262951	2.94299699044589e-10	0.737459066235279	0.936	0.828	2.64722579290608e-06	6	LOC726295
LOC4112381	3.33418375113705e-10	0.587110842535209	0.859	0.625	2.99909828414777e-06	6	LOC411238
LOC1005776351	3.48097245157994e-10	0.44235436264091	0.628	0.273	3.13113472019615e-06	6	LOC100577635
LOC4088221	3.60141336968034e-10	0.52926376665844	0.962	0.806	3.23947132602747e-06	6	LOC408822
LOC410732	3.81415632547955e-10	0.666081337679139	0.679	0.35	3.43083361476886e-06	6	LOC410732
LOC7244491	3.89744471327801e-10	0.640703245123174	0.859	0.636	3.50575151959357e-06	6	LOC724449
LOC409493	7.22739581560039e-10	0.537473207165785	0.679	0.354	6.50104253613255e-06	6	LOC409493
LOC4083641	8.53085328984581e-10	0.362738554216579	0.385	0.129	7.6735025342163e-06	6	LOC408364
LOC4139461	9.53515674604073e-10	0.54085449300069	0.872	0.633	8.57687349306363e-06	6	LOC413946
LOC7245581	1.22666119105679e-09	0.665087403750133	0.5	0.211	1.10338174135559e-05	6	LOC724558
LOC408920	1.82483115524465e-09	0.591443263331243	0.654	0.337	1.64143562414256e-05	6	LOC408920
Tk2	2.03562739059291e-09	0.503271723028122	1	0.819	1.83104683783833e-05	6	Tk
LOC7242421	3.07364838799827e-09	0.509198461994682	0.821	0.524	2.76474672500444e-05	6	LOC724242
LOC1005776701	3.91762438517382e-09	0.390112712378391	0.513	0.209	3.52390313446385e-05	6	LOC100577670
LOC100578467	4.49431022312152e-09	0.358124420009596	0.282	0.08	4.04263204569781e-05	6	LOC100578467
LOC4082981	5.10558708841575e-09	0.466934361369268	0.987	0.945	4.59247558602997e-05	6	LOC408298
LOC4123531	5.50976370826964e-09	0.468857768563848	0.987	0.951	4.95603245558854e-05	6	LOC412353
LOC4124321	7.74069902196168e-09	0.579498338694945	0.718	0.452	6.96275877025454e-05	6	LOC412432
LOC4137842	7.98212429122598e-09	0.492950527530535	0.897	0.749	7.17992079995777e-05	6	LOC413784
LOC4100062	8.35331350930118e-09	0.549249917870118	0.782	0.473	7.51380550161641e-05	6	LOC410006
LOC4118712	1.31605398022608e-08	0.450209036070992	1	0.933	0.000118379055521336	6	LOC411871
LOC410468	1.36006967492779e-08	0.320916235190934	0.321	0.104	0.000122338267259755	6	LOC410468
LOC4106201	1.4176923817728e-08	0.526814852774692	0.564	0.276	0.000127521429740463	6	LOC410620
Mblk-12	1.48609586309354e-08	0.598168585366142	1	0.911	0.000133674322885264	6	Mblk-1
LOC4089511	1.56128171816849e-08	0.349913285609456	1	0.999	0.000140437290549256	6	LOC408951
LOC727647	1.60101794109475e-08	1.02179629611263	0.487	0.232	0.000144011563801473	6	LOC727647
LOC551232	1.75435049183609e-08	0.37632617279797	0.321	0.104	0.000157803826740656	6	LOC551232
LOC1132185211	2.00393945084281e-08	0.570375103648058	0.756	0.442	0.000180254353603311	6	LOC113218521
LOC4098041	2.01783865945739e-08	0.462219719753962	1	0.947	0.000181504587418192	6	LOC409804
LOC1005763831	2.10590193482533e-08	0.400073841235549	0.615	0.292	0.000189425879037538	6	LOC100576383
LOC7255481	2.12578570606929e-08	0.44949282331909	0.949	0.827	0.000191214424260933	6	LOC725548
LOC4101781	3.73696331985689e-08	0.455432824344026	0.872	0.544	0.000336139850621128	6	LOC410178
LOC4093901	3.89970023111711e-08	0.418060542738809	1	0.991	0.000350778035788984	6	LOC409390
Syt1	4.17169326643022e-08	0.417095379159315	0.987	0.992	0.000375243809315398	6	Syt1
LOC409246	6.81476855169999e-08	0.453256675272054	0.538	0.272	0.000612988431225414	6	LOC409246
LOC4084181	1.01272253067873e-07	0.462687758282003	0.769	0.496	0.00091094391634552	6	LOC408418
LOC409708	1.11330785002996e-07	0.266538027259858	0.256	0.077	0.00100142041110195	6	LOC409708
LOC411250	1.18530198780847e-07	0.371214290586652	1	0.991	0.00106617913803372	6	LOC411250
LOC4085761	1.19951828460773e-07	0.402548805923095	1	0.87	0.00107896669700465	6	LOC408576
LOC726323	1.27818954234185e-07	0.311374923272108	0.577	0.276	0.00114973149333649	6	LOC726323
LOC100578436	1.34560970963596e-07	0.269383580531259	0.269	0.083	0.00121037593381755	6	LOC100578436
LOC7271991	1.46137940323969e-07	0.524015670770496	0.833	0.649	0.0013145107732141	6	LOC727199
LOC4113261	1.87484965533477e-07	0.447594627785741	0.821	0.551	0.00168642726497363	6	LOC411326
NLG-42	2.03153567133658e-07	0.70098588466169	0.564	0.32	0.00182736633636726	6	NLG-4
LOC1079660541	2.05394624650905e-07	0.453549232960007	0.705	0.418	0.00184752464873489	6	LOC107966054
LOC7258031	2.31759877281102e-07	0.265156796861497	0.295	0.098	0.00208468009614351	6	LOC725803
LOC410229	2.71309839930879e-07	0.290197052729557	0.282	0.094	0.00244043201017826	6	LOC410229
LOC4086142	2.99807016457412e-07	0.491588488482671	0.987	0.937	0.00269676411303442	6	LOC408614
Gtpx11	3.21097716261023e-07	0.569600147823557	0.782	0.627	0.0028882739577679	6	Gtpx1
LOC411778	3.38516684673057e-07	0.357628996412442	0.538	0.271	0.00304495757863415	6	LOC411778
LOC551796	3.61671876548483e-07	0.474664091991263	0.91	0.781	0.0032532385295536	6	LOC551796
LOC409026	3.67567527072664e-07	0.339741948305036	0.59	0.294	0.00330626990601862	6	LOC409026
LOC7250591	3.83925800283043e-07	0.423032735436649	0.654	0.359	0.00345341257354597	6	LOC725059
LOC412959	3.92182991201219e-07	0.396393915715102	0.474	0.23	0.00352768600585496	6	LOC412959
LOC4097821	3.99633438093322e-07	0.460176026713793	0.679	0.405	0.00359470277564943	6	LOC409782
LOC100577727	4.17612799406625e-07	0.329442430108263	0.41	0.174	0.00375642713066259	6	LOC100577727
LOC408528	4.17992815256038e-07	0.327741952497341	0.551	0.273	0.00375984537322806	6	LOC408528
LOC7243041	4.3556956790319e-07	0.381386543284153	0.718	0.388	0.00391794826328919	6	LOC724304
LOC4086801	4.78974508614936e-07	0.367953967661819	0.782	0.481	0.00430837570499135	6	LOC408680
LOC4104982	4.94512354666011e-07	0.463989142043937	1	0.998	0.00444813863022077	6	LOC410498
LOC4099702	5.10767394081537e-07	0.289397460924106	0.59	0.288	0.00459435270976342	6	LOC409970
LOC4091302	5.18527492923115e-07	0.466409572595888	0.987	0.9	0.00466415479884342	6	LOC409130
LOC7252981	5.83579424293785e-07	0.408884739934887	0.705	0.449	0.0052492969215226	6	LOC725298
LOC4112881	5.93603138289562e-07	0.439696501207319	1	0.945	0.00533946022891461	6	LOC411288
LOC7259011	6.0146554323221e-07	0.39005423797735	0.654	0.366	0.00541018256137373	6	LOC725901
LOC552254	6.3146679761098e-07	0.400966494759007	0.744	0.452	0.00568004384451077	6	LOC552254
LOC411785	6.31745902786312e-07	0.398777865883478	0.808	0.524	0.00568255439556288	6	LOC411785
LOC408447	6.37557565947898e-07	0.334442091761662	0.372	0.152	0.00573483030570134	6	LOC408447
LOC726486	6.38536900814655e-07	0.287242961289097	0.474	0.216	0.00574363942282782	6	LOC726486
LOC726689	6.49892639288039e-07	0.253505463107509	0.436	0.185	0.00584578429039591	6	LOC726689
LOC5511301	6.80880300082763e-07	0.53697027351466	0.705	0.433	0.00612451829924446	6	LOC551130
LOC5514111	7.25368516776948e-07	0.510807583184656	0.756	0.564	0.00652468980840865	6	LOC551411
LOC1026560741	7.37808063367309e-07	0.314632315460904	1	1	0.00663658352998894	6	LOC102656074
LOC100577102	8.44601257667519e-07	0.374534481751362	0.487	0.24	0.00759718831271933	6	LOC100577102
LOC4085641	9.28643383581917e-07	0.431597273530355	0.897	0.637	0.00835314723531934	6	LOC408564
LOC7242202	9.64135555639022e-07	0.539556521666274	0.859	0.695	0.008672399322973	6	LOC724220
LOC7259432	1.02225428354007e-06	0.405889054871834	0.885	0.749	0.00919517728044294	6	LOC725943
LOC107965036	1.05038692937287e-06	0.382465931959986	0.513	0.264	0.00944823042970892	6	LOC107965036
LOC4090203	1.1396677160217e-06	0.390032712283683	0.949	0.795	0.0102513111056152	6	LOC409020
LOC7243651	1.14952810594934e-06	0.440471760774411	0.628	0.37	0.0103400053130143	6	LOC724365
LOC5509751	1.1957193222702e-06	0.477272243411932	0.744	0.473	0.0107554953038205	6	LOC550975
LOC409043	1.37004579886653e-06	0.43399076602034	0.705	0.429	0.0123235619608044	6	LOC409043
LOC724672	1.480456306601e-06	0.435072715638867	0.821	0.605	0.013316704477876	6	LOC724672
LOC411820	1.59041380847862e-06	0.397836401483085	0.449	0.217	0.0143057722072652	6	LOC411820
LOC411154	1.8365121826248e-06	0.402608842670235	0.731	0.462	0.0165194270827101	6	LOC411154
LOC552639	1.92129273344241e-06	0.381408688000315	0.679	0.4	0.0172820281373145	6	LOC552639
LOC409427	2.07089702783648e-06	0.33431704777104	0.564	0.302	0.0186277187653891	6	LOC409427
LOC4103731	2.08824777673886e-06	0.356075196748056	0.615	0.343	0.0187837887517661	6	LOC410373
LOC7247371	2.17565055706107e-06	0.364937049153875	0.949	0.886	0.0195699767607643	6	LOC724737
LOC411503	2.33654870091073e-06	0.286421761595767	0.564	0.29	0.021017255564692	6	LOC411503
LOC4128281	2.40437508210257e-06	0.388412430950317	0.744	0.483	0.0216273538635126	6	LOC412828
LOC551720	2.97198205177507e-06	0.316811233741082	0.641	0.355	0.0267329785557167	6	LOC551720
LOC4089661	2.98442541524611e-06	0.379379496775524	0.936	0.864	0.0268449066101388	6	LOC408966
LOC725750	3.05266336988906e-06	0.285594021328956	0.359	0.151	0.0274587070121521	6	LOC725750
LOC4134642	3.08222532872649e-06	0.754554971895808	0.577	0.364	0.0277246168318948	6	LOC413464
LOC551384	3.21049097758436e-06	0.283658297114109	0.385	0.171	0.0288783663433714	6	LOC551384
LOC551088	3.44891458534501e-06	0.327064448269634	0.59	0.323	0.0310229866951784	6	LOC551088
LOC4093271	3.51297573739336e-06	0.449790560349163	0.936	0.881	0.0315992167578533	6	LOC409327
LOC412069	3.67580454487433e-06	0.303852844054307	0.538	0.287	0.0330638618811446	6	LOC412069
LOC4083081	3.83800699973398e-06	0.383108451864319	1	0.95	0.0345228729626071	6	LOC408308
LOC7241881	4.14242665307379e-06	0.410273504721308	0.628	0.38	0.0372611277443987	6	LOC724188
LOC4089062	4.15562196597826e-06	0.310868693798347	0.936	0.739	0.0373798195839744	6	LOC408906
LOC551760	4.30924166400697e-06	0.370752931116716	0.564	0.319	0.0387616287677427	6	LOC551760
LOC726894	4.44277524245071e-06	0.400492483928722	0.551	0.322	0.0399627633058441	6	LOC726894
LOC4093141	4.69260346548119e-06	0.500683630021984	0.679	0.442	0.0422099681720033	6	LOC409314
LOC726139	4.92289921721869e-06	0.326035131071562	0.526	0.284	0.0442814784588821	6	LOC726139
LOC4113151	4.93095530253092e-06	0.293452511782357	0.462	0.225	0.0443539429462656	6	LOC411315
Brd7	4.98774547124217e-06	0.349731962786257	0.782	0.529	0.0448647705138233	6	Brd7
LOC7253121	5.00434174490137e-06	0.413601522439062	0.987	0.939	0.0450140539953878	6	LOC725312
LOC409783	5.55194508897877e-06	0.30953608596064	0.474	0.235	0.049939746075364	6	LOC409783
LOC4099781	5.79711846172357e-06	0.307277127564154	0.705	0.408	0.0521450805632035	6	LOC409978
LOC1005763921	5.84687718619763e-06	0.424451756821245	0.462	0.235	0.0525926602898477	6	LOC100576392
LOC7266561	5.92400969204364e-06	0.314436887720173	0.923	0.853	0.0532864671799326	6	LOC726656
LOC4090901	6.72289789826263e-06	0.387406221951938	0.821	0.663	0.0604724665948724	6	LOC409090
LOC5523972	6.7956537002026e-06	0.342222797930249	0.603	0.326	0.0611269050333224	6	LOC552397
LOC409140	7.39175932449064e-06	0.291040513398747	0.538	0.286	0.0664888751237933	6	LOC409140
LOC4098472	7.52417395963143e-06	0.790061786567565	0.821	0.723	0.0676799447668847	6	LOC409847
LOC410026	7.7310477616465e-06	0.27652211583248	0.513	0.267	0.0695407746160103	6	LOC410026
LOC724665	7.80865578374765e-06	0.288387723909647	0.41	0.198	0.0702388587748101	6	LOC724665
LOC411171	8.10850890419768e-06	0.333192139300099	0.564	0.314	0.0729360375932581	6	LOC411171
LOC552128	8.23703340570143e-06	0.331412197993472	0.59	0.334	0.0740921154842843	6	LOC552128
LOC100576515	8.25111444317321e-06	0.314769585189444	0.744	0.444	0.074218774416343	6	LOC100576515
LOC4097841	8.47690227000275e-06	0.351681739178449	0.551	0.302	0.0762497359186747	6	LOC409784
LOC5513131	8.62174809619329e-06	0.275896081958092	0.628	0.342	0.0775526241252587	6	LOC551313
LOC4087211	8.81154187405076e-06	0.355131950528847	0.513	0.288	0.0792598191570866	6	LOC408721
LOC727473	9.05769912254653e-06	0.326782102891423	0.487	0.261	0.0814740036073061	6	LOC727473
LOC4096161	9.29472253150592e-06	0.325987950716832	0.333	0.141	0.0836060291708957	6	LOC409616
LOC100577118	1.04628142978859e-05	0.303542329766189	0.487	0.254	0.0941130146094836	6	LOC100577118
LOC409883	1.07888642862629e-05	0.266538027259858	0.449	0.222	0.0970458342549344	6	LOC409883
LOC725575	1.10660356344508e-05	0.263357656634032	0.5	0.256	0.0995389905318849	6	LOC725575
LOC724179	1.12633852938048e-05	0.38778765097373	0.808	0.659	0.101314150717774	6	LOC724179
LOC7247611	1.1309550789368e-05	0.310737831170393	0.526	0.284	0.101729409350365	6	LOC724761
LOC113218579	1.15898624000098e-05	0.263571044124908	0.59	0.313	0.104250812288088	6	LOC113218579
LOC725102	1.17505428436723e-05	0.32323861473951	0.385	0.189	0.105696132878833	6	LOC725102
LOC7242991	1.2196946688192e-05	0.328052416472562	0.654	0.373	0.109711535460287	6	LOC724299
LOC408996	1.26042325106344e-05	0.302325591354193	0.321	0.137	0.113375071433156	6	LOC408996
LOC1005769561	1.26315666881186e-05	0.322634040686792	0.577	0.322	0.113620942359627	6	LOC100576956
LOC5521151	1.26355699924303e-05	0.385046572610649	0.91	0.856	0.113656952081911	6	LOC552115
LOC102655980	1.26725154020175e-05	0.37554941031868	0.744	0.473	0.113989276041147	6	LOC102655980
LOC724287	1.34085878556825e-05	0.343333033354628	0.551	0.318	0.120610247761864	6	LOC724287
LOC107965281	1.34292273129332e-05	0.288074111046062	0.5	0.266	0.120795899679834	6	LOC107965281
LOC551557	1.35823452261361e-05	0.25035637182048	0.321	0.138	0.122173195309094	6	LOC551557
LOC4098721	1.36300842583675e-05	0.398266102250939	0.5	0.284	0.122602607904016	6	LOC409872
LOC725881	1.38923423113722e-05	0.355507701290416	0.731	0.499	0.124961619090793	6	LOC725881
LOC5521421	1.42451312643661e-05	0.34896218328864	0.59	0.329	0.128134955722973	6	LOC552142
LOC100578433	1.46513426907976e-05	0.324705649342445	0.513	0.28	0.131788827503724	6	LOC100578433
LOC5508271	1.62253370046347e-05	0.358530526990712	0.705	0.462	0.145946906356689	6	LOC550827
LOC1005785293	1.8140801833206e-05	0.31003596054556	0.897	0.713	0.163176512489688	6	LOC100578529
LOC4089182	1.83787904081847e-05	0.385343443044882	0.885	0.824	0.165317219721621	6	LOC408918
LOC551416	1.86918944921628e-05	0.360448198058626	0.692	0.47	0.168133590957004	6	LOC551416
LOC410420	2.07118132121172e-05	0.282919887030631	0.359	0.168	0.186302759842994	6	LOC410420
LOC408902	2.09171610446333e-05	0.329814357109148	0.897	0.775	0.188149863596477	6	LOC408902
LOC410511	2.15657906776852e-05	0.25330740225673	0.564	0.312	0.193984287145779	6	LOC410511
LOC409313	2.23282095747588e-05	0.254154302804026	0.5	0.265	0.200842245124956	6	LOC409313
LOC411850	2.33796552536356e-05	0.276758797818228	0.5	0.273	0.210299999006452	6	LOC411850
LOC410119	2.35908886709592e-05	0.281705013521812	0.436	0.225	0.212200043595278	6	LOC410119
LOC7264611	2.42853786424589e-05	0.393990725852366	0.744	0.521	0.218446980888918	6	LOC726461
LOC4116751	2.47101670487334e-05	0.307110435665903	0.59	0.344	0.222267952603357	6	LOC411675
Ndufs5	2.48829805803127e-05	0.267926092144095	0.872	0.734	0.223822410319912	6	Ndufs5
LOC100578769	2.53200208481455e-05	0.330103156037324	0.577	0.346	0.227753587529069	6	LOC100578769
LOC410952	2.5437404315336e-05	0.311574418634189	0.551	0.313	0.228809451816448	6	LOC410952
LOC551944	2.71626270803138e-05	0.271955589168269	0.577	0.327	0.244327830587422	6	LOC551944
LOC408632	2.7393897009447e-05	0.307118214192744	0.538	0.308	0.246408103599976	6	LOC408632
LOC409771	2.8589787485453e-05	0.250493060684538	0.333	0.151	0.25716513843165	6	LOC409771
LOC410542	2.95260521082947e-05	0.259285410907176	0.551	0.304	0.265586838714111	6	LOC410542
LOC7253831	2.95375719982901e-05	0.333212041561696	0.974	0.931	0.265690460124619	6	LOC725383
LOC409522	2.99970794146968e-05	0.279813257975493	0.5	0.277	0.269823729335198	6	LOC409522
LOC409764	3.09477538350218e-05	0.275955130153778	0.718	0.444	0.278375045746021	6	LOC409764
LOC4094731	3.14546068809177e-05	0.366131955037059	0.692	0.448	0.282934188893855	6	LOC409473
LOC4101362	3.34178449696509e-05	0.27115170257299	0.679	0.401	0.30059351550201	6	LOC410136
LOC7266161	3.36305229603369e-05	0.355003906355496	0.923	0.88	0.30250655402823	6	LOC726616
LOC107963960	3.40035523717122e-05	0.310737831170393	0.769	0.501	0.305861953583551	6	LOC107963960
Usp1	3.45367794095503e-05	0.299191641515589	0.641	0.37	0.310658330788905	6	Usp
LOC551757	3.47199992297187e-05	0.351155597063064	0.859	0.685	0.31230639307132	6	LOC551757
LOC4092541	3.51797500851973e-05	0.420568485449187	0.718	0.585	0.31644185201635	6	LOC409254
LOC4084131	3.56850918910682e-05	0.301613096795311	0.615	0.359	0.320987401560158	6	LOC408413
LOC5516071	3.64077847046419e-05	0.373594970631304	0.615	0.405	0.327488023418253	6	LOC551607
LOC725615	3.86360649477164e-05	0.334789771011661	0.615	0.372	0.347531404204709	6	LOC725615
LOC4086011	3.87982342395169e-05	0.288860450395723	0.538	0.304	0.348990116984454	6	LOC408601
LOC1132185601	3.88230189331179e-05	0.275100040763282	0.731	0.438	0.349213055303395	6	LOC113218560
LOC5522131	4.18808439659887e-05	0.334677000992969	0.821	0.648	0.376718191474068	6	LOC552213
LOC4132081	4.23539538422009e-05	0.275873567814865	0.564	0.315	0.380973814810597	6	LOC413208
LOC1026556031	4.40522581618911e-05	0.284384233605451	0.359	0.176	0.396250062166211	6	LOC102655603
LOC551976	4.52205635323979e-05	0.277237915917067	0.474	0.262	0.406758968973919	6	LOC551976
LOC726379	4.526703887509e-05	0.329223910683006	0.487	0.279	0.407177014681435	6	LOC726379
LOC408717	4.60538188742865e-05	0.364145981140232	0.641	0.416	0.414254100774207	6	LOC408717
LOC409438	4.89450748393247e-05	0.278208492460367	0.282	0.123	0.440260948179726	6	LOC409438
LOC102654965	4.99569022240744e-05	0.314201686473965	0.526	0.307	0.449362335505549	6	LOC102654965
LOC4134331	5.00679725539881e-05	0.336911307464748	0.615	0.381	0.450361413123123	6	LOC413433
LOC550798	5.05996743997717e-05	0.290364040986111	0.423	0.225	0.455144071225946	6	LOC550798
LOC100578546	5.14341311896622e-05	0.261454667743539	0.513	0.293	0.462650010051012	6	LOC100578546
[truncated: 1,703 more rows]
