# Supplementary material for: Mblk-1/E93, an ecdysone related-transcription factor, targets synaptic plasticity-related genes in the honey bee mushroom bodies
Source: Sci Rep. 2022 Dec 9;12:21367. doi: 10.1038/s41598-022-23329-z (PMC9734179; doi:10.1038/s41598-022-23329-z)
Supplement: Supplementary file 5 — Supplementary Information 5. [file 41598_2022_23329_MOESM5_ESM.xlsx]

## Sheet: Sheet1
LOC725915
LOC551157
LOC413071
LOC552568
LOC410362
LOC411011
LOC410001
LOC408686
LOC408769
LOC107965036
LOC408725
LOC408767
LOC724432
LOC410918
LOC100577341
LOC725167
LOC408364
LOC724238
LOC408562
Vamp7
LOC411181
LOC413040
Cac
LOC550996
LOC410253
LOC413005
LOC551329
LOC726060
LOC100576948
LOC413242
LOC107964610
LOC408733
Mad
LOC408779
LOC726664
FAR1
LOC408298
LOC411739
LOC724962
LOC551130
LOC409783
LOC726948
LOC726308
LOC100577004
LOC412046
LOC412243
Arp1
LOC408865
LOC412878
LOC726552
LOC113218521
LOC725460
LOC725064
LOC410336
LOC727647
LOC408386
LOC724737
LOC552797
Camkii
Mblk-1
LOC551623
LOC100577138
LOC100578423
LOC410353
LOC410992
LOC409921
Usp
LOC724263
LOC409969
LOC410589
LOC409682
LOC412927
LOC408473
LOC725117
LOC724468
