# Supplementary material for: Mblk-1/E93, an ecdysone related-transcription factor, targets synaptic plasticity-related genes in the honey bee mushroom bodies
Source: Sci Rep. 2022 Dec 9;12:21367. doi: 10.1038/s41598-022-23329-z (PMC9734179; doi:10.1038/s41598-022-23329-z)
Supplement: Supplementary file 6 — Supplementary Information 6. [file 41598_2022_23329_MOESM6_ESM.xlsx]

## Sheet: Adult-specific_input_gene_list
CG12342
Prosalpha1
CG15532
toy
CG13384
numb
Sox15
me31B
kek1
CG10710
Mnt
PhKgamma
fidipidine
CG4911
CG12159
CG2004
Bsg
Myb
nolo
fne
CG31019
CG4896
amx
DMAP1
Nckx30C
CG6184
CG15144
pall
msk
UbcE2M
casp
CG30346
Nlg2
CG13579
CG31188
ecd
CG14557
Dscam4
CG10360
CG4533
Marc
Vamp7
OtopLc
wupA
Rbp
wbl
Pp1alpha-96A
org-1
Thd1
Apoltp
CG5745
CT10168
cac
Cdk5alpha
CG12050
Pc
Glut4EF
Pino
CG18335
ttk
fz
CG17508
Rad17
RAF2
CG16711
sick
Kap-alpha1
Cad88C
timeout
Ddx1
dac
btz
CG6766
Tom40
IFT43
betaTub60D
betaTub56D
CG5377
vih
CG10681
CG2280
Cep89
Eaat2
ds
pros
CG8461
Rpb8
dan
Atg2
DNApol-alpha73
ERR
P5cr-2
PH4alphaEFB
stumps
CG15099
CG4496
CG6329
gcl
CG13530
Stim
crm
CG12236
Nedd8
CG15191
CG7382
rdgA
GlyT
slow
MESK2
AdamTS-B
Myt1
CG30279
Pur-alpha
CG17698
Ptpmeg2
Snx27
CG3744
mRpL51
Wdr24
CG4199
CG14817
tinc
Css2
CG3967
sqd
CG10841
CG7708
VAChT
CG14229
Act5C
LD45253
ric8a
rib
Calr
CG14497
fray
CG14238
Sidpn
Ssu72
Ns3
Wdr33
CG34231
CG7556
CG8578
CT28495
Gp93
Rab3
DOR
CG8607
bonsai
CG34461
fd96Ca
Max
CG12769
Lip4
fru
usp
CG5274
Rrp7
Alr
CG11238
sfl
Rim
botv
SCCRO
Mid1
gzl
RpLP0-like
Lpin
DIP-gamma
Zasp67
Pde11
RapGAP1
WUN-like
elB
noc
btsz
CG10375
CG17277
bs
CG7156
SMC2
stai
NFAT
CG9098
CG14082
kat80
152078_at
onecut
mGluR
osa
CG1129
Sse
mmy
CG2865
CG14407
Hlc
CG7519
eIF2Bbeta
CG11103
CG6054
CG14558
Tet
Sos
CG6938
AANATL5
cwo
scaf6
eIF3g1
Samuel
CG10020
CG6154
CG12502
unc-4
D12
Ir76b
Ids
XNP
CG15161
ClC-b
CDK2AP1
CG3184
Alp12
CG1961
CG6523
CG2691
CG17364
eater
CG7638
Arr1
CG6511
alphaTub84D
jef
Adar
Eip93F
Sema5c
CG5618
CG7509
CG8369
CG17687
Men-b
grnd
bor
Skp2
CG16791
sty
CAP
AdamTS-A
CG3955
dimm
Gbs-76A
Pde1c
cv-c
CG42402
beta4GalNAcTB
dpr12
CG12852
CG8236
Eip74EF
Rab26
tna
MFS17
CG11155
cora
shot
tutl
GABA-B-R3
Atpalpha
DopEcR
mam
siz
ImpE3
MESR6
Ddr
CG7368
Rgk3
unc-13-4A
Arf79F
CG10463
CG3655
CG15401
EcR
Eaf6
fz2
CG45071
CG31760
ac
CG4825
CG3257
Ac3
vri
bru3
CG14890
Cad96Ca
Imp
TTLL4A
dpr1
CG2519
cas
CG33521
CG11498
Smyd4-3
Lk6
Wdr62
pan
Kr-h1
y
Spt6
Cyp6a14

## Sheet: Pupa-specific_input_gene_list
dgo
CG30382
hdc
Psa
emc
Lrrk
Nup75
mRpL3
Kap-alpha3
ppk23
Pdk1
CG18675
CG2906
CG12964
CG17168
CG18085
Schip1
rho
CG14321
mthl1
CG4610
CCDC151
CG3527
CG2252
CG17098
CG6654
Mhcl
Grip91
CG3038
dsf
CG7530
Dscam1
CG10166
CG10137
Nsun2
CG13295
Ced-12
Patsas
atms
Irbp18
kappaB-Ras
fa2h
Atet
Tbc1d15-17
lobo
unc79
dally
gro
mesh
Pop2
Elo68alpha
Cc2d2a
alphaTub84B
CG5287
dMGAT3
TBC1D16
Blm
CG13381
Nmdar2
Mau2
ND-20
CG15270
CG15186
trpl
betaCOP
CG5160
CG7783
Mad1
5-HT2B
Snmp1
CG4313
CG3386
CG6491
Taf12
CG11414
Arf102F
sns
Dhc36C
RhoGEF3
Usf
kuz
CG34031
Antp
CG40498
mbl
Hr3
CG17716
mip40
Tpst
Ent1
CG8516
puc
chk
Ror
Chi
Nlg3
dpr13
CG5597
Ubx
Btk29A
svp
osp

## Sheet: Common_input_gene_list
dlg1
Oli
Lnpk
Mp20
bab2
Cht5
cpx
chn
Galphas
CG6678
Or9a
slgA
dnd
CG8420
CG9895
Psc
CaMKII
Ask1
CG5023
POLDIP2
ADPS
Uba4
JHDM2
ReepA
Myo81F
SmD2
Drl-2
CG46301
Krn
olf413
grn
MFS3
SCAR
Eip75B
CG12038
CG4692
CG12395
pum
NfI
CG43066
Hr4
Fas3
tara
alpha-Man-IIb
Syn1
Hel89B
msi
CG10958
Axud1
CG42684
CG1440
mib1
CG5262
KCNQ
otk
LSm3
CG17684
MESR3
CG4749
spen
CG17652
Dhit
Galt
tai
mei-W68
Cerk
CadN
CG12123
CG5065
Nacalpha
CG4662
Or13a
CG12488
CG16903
Or22c
CG15165
SOL-1
